# Supplementary material for: Effects of CO2 limitation on the metabolism of Pseudoclostridium thermosuccinogenes
Source: BMC Microbiol. 2020 Jun 8;20:149. doi: 10.1186/s12866-020-01835-2 (PMC7282089; doi:10.1186/s12866-020-01835-2)
Supplement: Supplementary file 1 — Additional file 1 : Supplementary file 1. Results of differential expression analysis. Between CO2 limitation (i.e. group1) and CO2 excess (i.e. group2), using RNA samples of exponentially growing cells in biological triplicates. [file 12866_2020_1835_MOESM1_ESM.txt]

test_id	gene_id	gene	locus	sample_1	sample_2	status	value_1	value_2	log2(fold_change)	test_stat	p_value	q_value	significant
XLOC_000001	XLOC_000001	CDQ83_RS00005,CDQ83_RS00010	NZ_NIOI01000001.1:193-2052	group1	group2	OK	60.1827	70.1919	0.221956	0.341816	0.5453	0.822266	no
XLOC_000002	XLOC_000002	CDQ83_RS00015	NZ_NIOI01000001.1:2212-2596	group1	group2	OK	51.583	43.2498	-0.254203	-0.437138	0.4485	0.764929	no
XLOC_000003	XLOC_000003	CDQ83_RS00020	NZ_NIOI01000001.1:2998-3724	group1	group2	OK	23.0197	29.2166	0.34392	0.642344	0.26655	0.634459	no
XLOC_000004	XLOC_000004	CDQ83_RS00025	NZ_NIOI01000001.1:3966-4488	group1	group2	OK	20.123	25.0417	0.315484	0.520752	0.37225	0.708166	no
XLOC_000005	XLOC_000005	CDQ83_RS00045,CDQ83_RS00050	NZ_NIOI01000001.1:6909-7828	group1	group2	OK	69.8292	83.5449	0.258721	0.23422	0.7146	0.898771	no
XLOC_000006	XLOC_000006	CDQ83_RS00055	NZ_NIOI01000001.1:7870-9199	group1	group2	OK	10.7877	7.17783	-0.587766	-1.02097	0.07355	0.361633	no
XLOC_000007	XLOC_000007	CDQ83_RS00060	NZ_NIOI01000001.1:9997-10519	group1	group2	OK	523.019	688.146	0.395852	0.757991	0.1743	0.5307	no
XLOC_000008	XLOC_000008	CDQ83_RS00080	NZ_NIOI01000001.1:13559-14849	group1	group2	OK	3.64614	6.91818	0.924023	1.38163	0.01835	0.164459	no
XLOC_000009	XLOC_000009	CDQ83_RS00085	NZ_NIOI01000001.1:14864-15983	group1	group2	NOTEST	2.06944	1.67906	-0.301587	0	1	1	no
XLOC_000010	XLOC_000010	CDQ83_RS00090,CDQ83_RS00095,CDQ83_RS00100	NZ_NIOI01000001.1:16029-20545	group1	group2	OK	20.6248	24.7866	0.265175	0.520019	0.3704	0.708118	no
XLOC_000011	XLOC_000011	CDQ83_RS00105	NZ_NIOI01000001.1:21232-24382	group1	group2	OK	198.241	166.293	-0.253526	-0.494853	0.37665	0.712685	no
XLOC_000012	XLOC_000012	CDQ83_RS00110	NZ_NIOI01000001.1:25100-28082	group1	group2	OK	88.5829	86.127	-0.0405639	-0.0854774	0.88005	0.956663	no
XLOC_000013	XLOC_000013	CDQ83_RS00115	NZ_NIOI01000001.1:28259-29846	group1	group2	OK	106.388	125.042	0.233067	0.503093	0.3923	0.725067	no
XLOC_000014	XLOC_000014	CDQ83_RS00120,CDQ83_RS00125	NZ_NIOI01000001.1:29911-33074	group1	group2	OK	186.066	182.215	-0.0301755	-0.0540515	0.9249	0.97148	no
XLOC_000015	XLOC_000015	CDQ83_RS00130	NZ_NIOI01000001.1:33090-33633	group1	group2	OK	92.2926	103.591	0.16661	0.35464	0.54055	0.820671	no
XLOC_000016	XLOC_000016	CDQ83_RS00135	NZ_NIOI01000001.1:33667-34516	group1	group2	OK	104.81	91.3059	-0.198996	-0.441174	0.4392	0.760931	no
XLOC_000017	XLOC_000017	CDQ83_RS00140	NZ_NIOI01000001.1:34557-35541	group1	group2	OK	110.621	103.439	-0.0968458	-0.212377	0.71	0.897994	no
XLOC_000018	XLOC_000018	CDQ83_RS00145	NZ_NIOI01000001.1:35983-36747	group1	group2	OK	12.7726	16.5305	0.372073	0.630829	0.2759	0.638573	no
XLOC_000019	XLOC_000019	CDQ83_RS00150	NZ_NIOI01000001.1:36771-37278	group1	group2	OK	22.2862	47.8556	1.10254	1.93926	0.00185	0.037156	yes
XLOC_000020	XLOC_000020	CDQ83_RS00155	NZ_NIOI01000001.1:37573-37753	group1	group2	OK	0	15.1853	inf	#NAME?	0.01475	0.14902	no
XLOC_000021	XLOC_000021	CDQ83_RS00160	NZ_NIOI01000001.1:38173-38740	group1	group2	NOTEST	0	0	0	0	1	1	no
XLOC_000022	XLOC_000022	CDQ83_RS00165,CDQ83_RS00170	NZ_NIOI01000001.1:38818-40949	group1	group2	NOTEST	0	0	0	0	1	1	no
XLOC_000023	XLOC_000023	CDQ83_RS00175	NZ_NIOI01000001.1:41156-41420	group1	group2	OK	28.0111	15.0643	-0.894865	-0.866696	0.13795	0.483623	no
XLOC_000024	XLOC_000024	CDQ83_RS00180	NZ_NIOI01000001.1:41881-43312	group1	group2	NOTEST	0	0	0	0	1	1	no
XLOC_000025	XLOC_000025	CDQ83_RS00190,CDQ83_RS00195,CDQ83_RS00200	NZ_NIOI01000001.1:43914-46517	group1	group2	OK	67.9683	51.8975	-0.389198	-0.836337	0.1555	0.5071	no
XLOC_000026	XLOC_000026	CDQ83_RS20245	NZ_NIOI01000001.1:46910-47030	group1	group2	NOTEST	0	0	0	0	1	1	no
XLOC_000027	XLOC_000027	CDQ83_RS00210	NZ_NIOI01000001.1:47581-49108	group1	group2	OK	12.0698	11.264	-0.0996784	-0.183052	0.74695	0.912123	no
XLOC_000028	XLOC_000028	CDQ83_RS00215	NZ_NIOI01000001.1:49167-50559	group1	group2	OK	52.4357	55.7081	0.0873367	0.175377	0.7542	0.913716	no
XLOC_000029	XLOC_000029	CDQ83_RS00220	NZ_NIOI01000001.1:50665-51574	group1	group2	OK	7.12638	12.9047	0.85666	1.40641	0.0239	0.18972	no
XLOC_000030	XLOC_000030	CDQ83_RS00230	NZ_NIOI01000001.1:53294-54077	group1	group2	OK	58.6189	52.0217	-0.172255	-0.364029	0.5304	0.815285	no
XLOC_000031	XLOC_000031	CDQ83_RS00235	NZ_NIOI01000001.1:54093-55050	group1	group2	OK	25.6037	25.2087	-0.0224305	-0.0439871	0.9396	0.978296	no
XLOC_000032	XLOC_000032	CDQ83_RS20310	NZ_NIOI01000001.1:55695-58083	group1	group2	OK	4.63829	4.26457	-0.121195	-0.213658	0.71055	0.897994	no
XLOC_000033	XLOC_000033	CDQ83_RS00250	NZ_NIOI01000001.1:59005-59524	group1	group2	OK	20.9033	24.1591	0.208835	0.345574	0.554	0.825307	no
XLOC_000034	XLOC_000034	CDQ83_RS00255,CDQ83_RS00260	NZ_NIOI01000001.1:59630-61312	group1	group2	OK	54.6496	57.9723	0.0851529	0.181418	0.75755	0.913716	no
XLOC_000035	XLOC_000035	CDQ83_RS00285	NZ_NIOI01000001.1:68978-69959	group1	group2	OK	16.3605	25.755	0.654638	1.25002	0.03145	0.225009	no
XLOC_000036	XLOC_000036	CDQ83_RS00290	NZ_NIOI01000001.1:70095-71019	group1	group2	OK	6.62241	9.01515	0.444995	0.689503	0.2389	0.609405	no
XLOC_000037	XLOC_000037	CDQ83_RS00295	NZ_NIOI01000001.1:71432-71927	group1	group2	NOTEST	0.470086	0.87635	0.898583	0	1	1	no
XLOC_000038	XLOC_000038	CDQ83_RS00300	NZ_NIOI01000001.1:72170-74468	group1	group2	OK	2.63086	2.51266	-0.0663194	-0.104428	0.8572	0.952964	no
XLOC_000039	XLOC_000039	CDQ83_RS00305	NZ_NIOI01000001.1:74479-74710	group1	group2	OK	2.26712	8.91691	1.97568	1.35746	0.29025	0.646854	no
XLOC_000040	XLOC_000040	CDQ83_RS00310	NZ_NIOI01000001.1:74814-75042	group1	group2	OK	4.64803	8.29288	0.835253	0.563717	0.523	0.811036	no
XLOC_000041	XLOC_000041	CDQ83_RS00315	NZ_NIOI01000001.1:75669-76656	group1	group2	OK	4.89426	10.0866	1.04328	1.59239	0.0071	0.0949725	no
XLOC_000042	XLOC_000042	CDQ83_RS00320	NZ_NIOI01000001.1:76832-76982	group1	group2	NOTEST	0	0	0	0	1	1	no
XLOC_000043	XLOC_000043	CDQ83_RS00325	NZ_NIOI01000001.1:77728-78157	group1	group2	OK	91.1887	118.742	0.380908	0.76896	0.17215	0.528778	no
XLOC_000044	XLOC_000044	CDQ83_RS00330	NZ_NIOI01000001.1:78313-79420	group1	group2	OK	42.783	50.083	0.227285	0.49417	0.3927	0.725067	no
XLOC_000045	XLOC_000045	CDQ83_RS00335	NZ_NIOI01000001.1:79633-80242	group1	group2	OK	68.1886	119.878	0.81396	1.74653	0.00265	0.0469952	yes
XLOC_000046	XLOC_000046	CDQ83_RS00340	NZ_NIOI01000001.1:80313-81189	group1	group2	OK	9.21597	8.80332	-0.0660885	-0.104861	0.85685	0.952964	no
XLOC_000047	XLOC_000047	CDQ83_RS00345	NZ_NIOI01000001.1:81216-82824	group1	group2	OK	7.03072	6.04798	-0.217219	-0.389604	0.524	0.811134	no
XLOC_000048	XLOC_000048	ant(6)	NZ_NIOI01000001.1:85943-86792	group1	group2	OK	21.1571	15.212	-0.475934	-0.871555	0.1313	0.473126	no
XLOC_000049	XLOC_000049	CDQ83_RS00360	NZ_NIOI01000001.1:86917-87418	group1	group2	OK	23.4769	17.143	-0.453627	-0.717346	0.221	0.586635	no
XLOC_000050	XLOC_000050	CDQ83_RS00365	NZ_NIOI01000001.1:87715-88549	group1	group2	OK	20.4565	19.9642	-0.0351396	-0.0655199	0.9104	0.967264	no
XLOC_000051	XLOC_000051	CDQ83_RS00370	NZ_NIOI01000001.1:88909-89446	group1	group2	OK	26.5923	25.1441	-0.0807926	-0.141121	0.80585	0.933532	no
XLOC_000052	XLOC_000052	CDQ83_RS20250	NZ_NIOI01000001.1:91448-91944	group1	group2	OK	4.65004	4.15776	-0.161436	-0.148726	0.7871	0.926857	no
XLOC_000053	XLOC_000053	CDQ83_RS00380	NZ_NIOI01000001.1:92036-92969	group1	group2	OK	70.7261	101.64	0.523152	1.19315	0.04485	0.271379	no
XLOC_000054	XLOC_000054	CDQ83_RS00385	NZ_NIOI01000001.1:93118-94311	group1	group2	OK	72.7498	83.037	0.190811	0.409195	0.46425	0.776623	no
XLOC_000055	XLOC_000055	CDQ83_RS00390	NZ_NIOI01000001.1:94408-94822	group1	group2	OK	48.2736	37.2992	-0.372089	-0.636252	0.27245	0.637232	no
XLOC_000056	XLOC_000056	CDQ83_RS00410,CDQ83_RS00415	NZ_NIOI01000001.1:98002-98969	group1	group2	OK	46.739	66.9989	0.519511	0.981816	0.08865	0.397257	no
XLOC_000057	XLOC_000057	CDQ83_RS00420	NZ_NIOI01000001.1:99741-100821	group1	group2	OK	51.6464	65.3839	0.340268	0.735841	0.19395	0.556288	no
XLOC_000058	XLOC_000058	CDQ83_RS00425	NZ_NIOI01000001.1:101378-102455	group1	group2	OK	25.4614	23.364	-0.124025	-0.247939	0.6701	0.883312	no
XLOC_000059	XLOC_000059	CDQ83_RS00430	NZ_NIOI01000001.1:102844-104464	group1	group2	OK	11.8345	15.1774	0.358928	0.711453	0.21735	0.581577	no
XLOC_000060	XLOC_000060	CDQ83_RS00435	NZ_NIOI01000001.1:104815-105148	group1	group2	OK	50.6471	73.908	0.545251	0.928164	0.1016	0.422666	no
XLOC_000061	XLOC_000061	CDQ83_RS00440	NZ_NIOI01000001.1:105525-106572	group1	group2	OK	13.39	22.8512	0.77111	1.48842	0.0111	0.124604	no
XLOC_000062	XLOC_000062	CDQ83_RS00445	NZ_NIOI01000001.1:107042-107789	group1	group2	OK	40.4327	49.7173	0.298226	0.597624	0.2978	0.655144	no
XLOC_000063	XLOC_000063	CDQ83_RS00450	NZ_NIOI01000001.1:107954-108608	group1	group2	OK	40.6903	50.3696	0.30787	0.617565	0.2811	0.641903	no
XLOC_000064	XLOC_000064	brnQ	NZ_NIOI01000001.1:110582-111944	group1	group2	OK	52.3452	58.1637	0.152061	0.34182	0.5529	0.824781	no
XLOC_000065	XLOC_000065	CDQ83_RS00465	NZ_NIOI01000001.1:112090-112480	group1	group2	OK	39.7854	35.0037	-0.184729	-0.307068	0.5891	0.844967	no
XLOC_000066	XLOC_000066	CDQ83_RS00470	NZ_NIOI01000001.1:112710-114501	group1	group2	OK	44.3832	40.855	-0.119503	-0.268099	0.64055	0.87096	no
XLOC_000067	XLOC_000067	CDQ83_RS00475	NZ_NIOI01000001.1:114623-115148	group1	group2	OK	28.2866	29.189	0.0453043	0.0790069	0.89245	0.96025	no
XLOC_000068	XLOC_000068	CDQ83_RS00480	NZ_NIOI01000001.1:115370-115679	group1	group2	OK	57.9272	33.0802	-0.808272	-1.22836	0.0397	0.250208	no
XLOC_000069	XLOC_000069	CDQ83_RS00485,CDQ83_RS00490	NZ_NIOI01000001.1:115705-116948	group1	group2	OK	86.9081	76.4473	-0.185025	-0.393158	0.49005	0.792431	no
XLOC_000070	XLOC_000070	CDQ83_RS00495	NZ_NIOI01000001.1:117146-117485	group1	group2	OK	155.582	302.596	0.959718	1.97381	0.00065	0.0177631	yes
XLOC_000071	XLOC_000071	CDQ83_RS00505	NZ_NIOI01000001.1:119207-119972	group1	group2	OK	15.5245	16.1399	0.0560863	0.0971156	0.8664	0.952964	no
XLOC_000072	XLOC_000072	CDQ83_RS00510	NZ_NIOI01000001.1:120156-121134	group1	group2	OK	14.0277	14.1342	0.010917	0.0196877	0.97145	0.991585	no
XLOC_000073	XLOC_000073	CDQ83_RS00515	NZ_NIOI01000001.1:121497-122241	group1	group2	OK	66.5541	68.105	0.0332329	0.0723617	0.90085	0.961206	no
XLOC_000074	XLOC_000074	CDQ83_RS00520	NZ_NIOI01000001.1:122272-122353	group1	group2	NOTEST	0	0	0	0	1	1	no
XLOC_000075	XLOC_000075	CDQ83_RS00525	NZ_NIOI01000001.1:122418-122577	group1	group2	OK	46.7748	35.4349	-0.40056	-0.369001	0.6861	0.888377	no
XLOC_000076	XLOC_000076	CDQ83_RS00530	NZ_NIOI01000001.1:122802-123891	group1	group2	OK	40.6655	52.2611	0.361933	0.787995	0.17105	0.527549	no
XLOC_000077	XLOC_000077	CDQ83_RS00535	NZ_NIOI01000001.1:124466-125042	group1	group2	OK	32.683	33.8093	0.0488837	0.0900006	0.87165	0.953181	no
XLOC_000078	XLOC_000078	CDQ83_RS00540	NZ_NIOI01000001.1:125316-125841	group1	group2	OK	33.2283	58.3325	0.81189	1.53621	0.00815	0.102777	no
XLOC_000079	XLOC_000079	CDQ83_RS00545	NZ_NIOI01000001.1:125845-126262	group1	group2	OK	39.7057	37.5301	-0.0812975	-0.139998	0.81035	0.936116	no
XLOC_000080	XLOC_000080	CDQ83_RS00550	NZ_NIOI01000001.1:126976-127369	group1	group2	OK	62.7592	87.387	0.477593	0.90504	0.11565	0.447946	no
XLOC_000081	XLOC_000081	CDQ83_RS00555,CDQ83_RS00560,CDQ83_RS00565	NZ_NIOI01000001.1:127851-128937	group1	group2	OK	206.089	266.855	0.372791	0.498195	0.3714	0.708118	no
XLOC_000082	XLOC_000082	ant(6)	NZ_NIOI01000001.1:128974-129832	group1	group2	OK	46.8657	46.7283	-0.00423557	-0.00894679	0.98515	0.994099	no
XLOC_000083	XLOC_000083	CDQ83_RS00575	NZ_NIOI01000001.1:130041-131511	group1	group2	OK	175.959	161.145	-0.126881	-0.27815	0.6381	0.868323	no
XLOC_000084	XLOC_000084	CDQ83_RS00580	NZ_NIOI01000001.1:131843-132071	group1	group2	OK	1497.01	1709.7	0.191657	0.424076	0.4469	0.764929	no
XLOC_000085	XLOC_000085	CDQ83_RS00590	NZ_NIOI01000001.1:132919-133507	group1	group2	OK	22.357	26.3634	0.237814	0.415728	0.47945	0.782804	no
XLOC_000086	XLOC_000086	CDQ83_RS00595	NZ_NIOI01000001.1:134288-134762	group1	group2	OK	12.5833	14.5228	0.20681	0.288398	0.62005	0.86111	no
XLOC_000087	XLOC_000087	CDQ83_RS00600	NZ_NIOI01000001.1:134846-135533	group1	group2	OK	5.89174	7.90446	0.423974	0.579435	0.31155	0.668301	no
XLOC_000088	XLOC_000088	CDQ83_RS00605	NZ_NIOI01000001.1:135534-136845	group1	group2	OK	9.95675	10.7096	0.105161	0.190527	0.7413	0.911379	no
XLOC_000089	XLOC_000089	CDQ83_RS00610	NZ_NIOI01000001.1:137168-137609	group1	group2	OK	53.9679	50.0982	-0.107342	-0.1989	0.7266	0.902079	no
XLOC_000090	XLOC_000090	CDQ83_RS00615	NZ_NIOI01000001.1:137614-138196	group1	group2	OK	28.3047	48.3417	0.772227	1.45887	0.01185	0.128272	no
XLOC_000091	XLOC_000091	CDQ83_RS00620	NZ_NIOI01000001.1:138781-139768	group1	group2	OK	3.53106	5.6284	0.672623	0.914241	0.11665	0.448571	no
XLOC_000092	XLOC_000092	CDQ83_RS00625	NZ_NIOI01000001.1:140571-141009	group1	group2	OK	36.1676	31.1582	-0.215086	-0.348702	0.5412	0.82084	no
XLOC_000093	XLOC_000093	CDQ83_RS00630,CDQ83_RS00635	NZ_NIOI01000001.1:141348-143068	group1	group2	OK	496.677	599.919	0.27246	0.528417	0.36245	0.706672	no
XLOC_000094	XLOC_000094	CDQ83_RS00640	NZ_NIOI01000001.1:143069-143834	group1	group2	OK	102.714	121.069	0.237191	0.520976	0.35165	0.702927	no
XLOC_000095	XLOC_000095	CDQ83_RS00645	NZ_NIOI01000001.1:143925-144067	group1	group2	NOTEST	25.6198	17.4602	-0.553194	0	1	1	no
XLOC_000096	XLOC_000096	CDQ83_RS00650	NZ_NIOI01000001.1:144541-145291	group1	group2	OK	51.7917	72.6583	0.488406	1.00489	0.07965	0.381912	no
XLOC_000097	XLOC_000097	CDQ83_RS00655	NZ_NIOI01000001.1:145677-147249	group1	group2	OK	4.40177	2.72007	-0.69444	-1.02318	0.0829	0.385479	no
XLOC_000098	XLOC_000098	CDQ83_RS00660	NZ_NIOI01000001.1:147268-148057	group1	group2	OK	2.41357	3.73057	0.62823	0.677744	0.23695	0.606972	no
XLOC_000099	XLOC_000099	CDQ83_RS00665	NZ_NIOI01000001.1:148072-149266	group1	group2	OK	2.73865	2.52624	-0.116474	-0.147518	0.79325	0.928657	no
XLOC_000100	XLOC_000100	CDQ83_RS00670	NZ_NIOI01000001.1:149269-150670	group1	group2	OK	12.5357	12.7307	0.0222704	0.0428699	0.9399	0.978296	no
XLOC_000101	XLOC_000101	CDQ83_RS00675	NZ_NIOI01000001.1:150859-152813	group1	group2	OK	14.1825	12.6307	-0.167174	-0.193074	0.74675	0.912123	no
XLOC_000102	XLOC_000102	CDQ83_RS00690	NZ_NIOI01000001.1:152915-153782	group1	group2	OK	9.48079	9.66437	0.0276692	0.0449597	0.9384	0.978296	no
XLOC_000103	XLOC_000103	CDQ83_RS00695,CDQ83_RS00700	NZ_NIOI01000001.1:154303-156402	group1	group2	OK	58.5963	59.6058	0.0246413	0.0498201	0.9326	0.97531	no
XLOC_000104	XLOC_000104	CDQ83_RS00705	NZ_NIOI01000001.1:156738-157290	group1	group2	NOTEST	0.286311	0.611937	1.0958	0	1	1	no
XLOC_000105	XLOC_000105	CDQ83_RS00710	NZ_NIOI01000001.1:157302-158508	group1	group2	NOTEST	1.81215	1.51106	-0.262138	0	1	1	no
XLOC_000106	XLOC_000106	CDQ83_RS00715	NZ_NIOI01000001.1:158522-158909	group1	group2	NOTEST	1.92751	1.58153	-0.285418	0	1	1	no
XLOC_000107	XLOC_000107	CDQ83_RS00720	NZ_NIOI01000001.1:159331-161362	group1	group2	OK	32.8866	46.1386	0.488477	1.07508	0.0623	0.330746	no
XLOC_000108	XLOC_000108	CDQ83_RS00725	NZ_NIOI01000001.1:161577-162207	group1	group2	OK	24.8582	22.0797	-0.170996	-0.307919	0.60375	0.852203	no
XLOC_000109	XLOC_000109	CDQ83_RS00730	NZ_NIOI01000001.1:162261-162855	group1	group2	OK	15.9778	23.2865	0.543424	0.917891	0.11615	0.448199	no
XLOC_000110	XLOC_000110	CDQ83_RS00735	NZ_NIOI01000001.1:163279-163987	group1	group2	OK	53.065	63.9483	0.269147	0.541254	0.3406	0.693566	no
XLOC_000111	XLOC_000111	CDQ83_RS00740	NZ_NIOI01000001.1:164116-164470	group1	group2	OK	223.552	360.531	0.689516	1.48057	0.0123	0.132285	no
XLOC_000112	XLOC_000112	CDQ83_RS00745	NZ_NIOI01000001.1:165143-166388	group1	group2	OK	9.09929	10.0133	0.138085	0.239026	0.6777	0.884893	no
XLOC_000113	XLOC_000113	CDQ83_RS00750	NZ_NIOI01000001.1:166566-167184	group1	group2	OK	8.54509	8.68354	0.0231877	0.0323345	0.9688	0.991585	no
XLOC_000114	XLOC_000114	CDQ83_RS00775,vanR	NZ_NIOI01000001.1:170289-172105	group1	group2	OK	31.7181	34.9134	0.138476	0.262799	0.64795	0.876375	no
XLOC_000115	XLOC_000115	CDQ83_RS00780	NZ_NIOI01000001.1:172216-173233	group1	group2	OK	1.15332	2.65654	1.20376	1.14708	0.06695	0.343658	no
XLOC_000116	XLOC_000116	CDQ83_RS00785,CDQ83_RS00790	NZ_NIOI01000001.1:173379-176051	group1	group2	OK	7.60405	2.96786	-1.35734	-1.19613	0.02075	0.176032	no
XLOC_000117	XLOC_000117	CDQ83_RS00800	NZ_NIOI01000001.1:176786-177653	group1	group2	OK	92.1522	127.724	0.470942	0.986642	0.0802	0.381912	no
XLOC_000118	XLOC_000118	CDQ83_RS00805	NZ_NIOI01000001.1:178170-178656	group1	group2	OK	37.6543	29.2741	-0.363191	-0.637813	0.2681	0.636189	no
XLOC_000119	XLOC_000119	CDQ83_RS00810	NZ_NIOI01000001.1:178732-179575	group1	group2	OK	20.696	25.2779	0.288522	0.551476	0.3365	0.690394	no
XLOC_000120	XLOC_000120	CDQ83_RS00815,CDQ83_RS00820	NZ_NIOI01000001.1:179835-181684	group1	group2	OK	14.9772	11.2743	-0.409736	-0.572606	0.3228	0.677291	no
XLOC_000121	XLOC_000121	CDQ83_RS00825	NZ_NIOI01000001.1:181881-182700	group1	group2	OK	10.93	9.32761	-0.228713	-0.36868	0.52155	0.810807	no
XLOC_000122	XLOC_000122	CDQ83_RS00830	NZ_NIOI01000001.1:182730-183462	group1	group2	OK	15.3638	12.7808	-0.265561	-0.441856	0.44145	0.762365	no
XLOC_000123	XLOC_000123	CDQ83_RS00835,CDQ83_RS00840	NZ_NIOI01000001.1:183552-184360	group1	group2	OK	28.9671	31.2933	0.111437	0.180889	0.7567	0.913716	no
XLOC_000124	XLOC_000124	CDQ83_RS00850	NZ_NIOI01000001.1:186205-186991	group1	group2	OK	3.73376	5.75616	0.624477	0.826782	0.16045	0.516352	no
XLOC_000125	XLOC_000125	CDQ83_RS00855	NZ_NIOI01000001.1:187431-190329	group1	group2	OK	10.5873	9.16649	-0.207889	-0.432814	0.44545	0.764929	no
XLOC_000126	XLOC_000126	CDQ83_RS00865	NZ_NIOI01000001.1:191510-192212	group1	group2	OK	35.4784	63.0582	0.829743	1.67018	0.00505	0.0751638	no
XLOC_000127	XLOC_000127	CDQ83_RS00870	NZ_NIOI01000001.1:192564-192957	group1	group2	OK	136.275	163.156	0.259735	0.540957	0.3521	0.702927	no
XLOC_000128	XLOC_000128	CDQ83_RS00880	NZ_NIOI01000001.1:194719-194983	group1	group2	NOTEST	0	0	0	0	1	1	no
XLOC_000129	XLOC_000129	CDQ83_RS00885	NZ_NIOI01000001.1:195050-195344	group1	group2	OK	2.89125	1.41324	-1.03268	-0.517561	0.47425	0.780291	no
XLOC_000130	XLOC_000130	CDQ83_RS00890	NZ_NIOI01000001.1:195498-195711	group1	group2	NOTEST	2.97629	0	#NAME?	0	1	1	no
XLOC_000131	XLOC_000131	CDQ83_RS00895,CDQ83_RS00900,CDQ83_RS00905	NZ_NIOI01000001.1:196031-210059	group1	group2	OK	6.74404	5.89033	-0.195265	-0.358794	0.5304	0.815285	no
XLOC_000132	XLOC_000132	CDQ83_RS00910	NZ_NIOI01000001.1:210107-211130	group1	group2	OK	3.05454	2.71681	-0.16904	-0.203143	0.72365	0.900827	no
XLOC_000133	XLOC_000133	CDQ83_RS00915,CDQ83_RS00920	NZ_NIOI01000001.1:211641-214340	group1	group2	OK	138.847	151.736	0.128067	0.221667	0.7046	0.895203	no
XLOC_000134	XLOC_000134	CDQ83_RS00935	NZ_NIOI01000001.1:216812-217571	group1	group2	OK	99.1606	112.914	0.187389	0.413464	0.46545	0.777321	no
XLOC_000135	XLOC_000135	CDQ83_RS00940,CDQ83_RS00945	NZ_NIOI01000001.1:217984-219212	group1	group2	OK	30.6376	29.463	-0.056397	-0.101785	0.86295	0.952964	no
XLOC_000136	XLOC_000136	CDQ83_RS00950	NZ_NIOI01000001.1:219305-219737	group1	group2	OK	21.1431	29.687	0.489644	0.724338	0.20945	0.571445	no
XLOC_000137	XLOC_000137	CDQ83_RS00955	NZ_NIOI01000001.1:220235-221168	group1	group2	OK	11.6082	13.663	0.235133	0.416753	0.4682	0.777603	no
XLOC_000138	XLOC_000138	CDQ83_RS00960	NZ_NIOI01000001.1:221353-221632	group1	group2	OK	39.8896	36.8103	-0.115903	-0.151869	0.7884	0.926901	no
XLOC_000139	XLOC_000139	CDQ83_RS00965	NZ_NIOI01000001.1:221634-221889	group1	group2	OK	25.2058	26.458	0.0699453	0.0751668	0.90685	0.964106	no
XLOC_000140	XLOC_000140	CDQ83_RS00975	NZ_NIOI01000001.1:224055-224823	group1	group2	OK	46.7751	57.3611	0.294331	0.61085	0.28805	0.645836	no
XLOC_000141	XLOC_000141	CDQ83_RS00980	NZ_NIOI01000001.1:225366-226089	group1	group2	OK	47.0472	51.3487	0.126219	0.254388	0.65285	0.878016	no
XLOC_000142	XLOC_000142	CDQ83_RS00985	NZ_NIOI01000001.1:226414-227614	group1	group2	OK	73.5069	65.3482	-0.169732	-0.398526	0.51075	0.805166	no
XLOC_000143	XLOC_000143	CDQ83_RS00990	NZ_NIOI01000001.1:227864-228077	group1	group2	OK	206.801	166.26	-0.314805	-0.489821	0.3965	0.726735	no
XLOC_000144	XLOC_000144	CDQ83_RS00995	NZ_NIOI01000001.1:228081-228519	group1	group2	OK	75.8853	95.2459	0.327836	0.648212	0.2658	0.634247	no
XLOC_000145	XLOC_000145	CDQ83_RS01000	NZ_NIOI01000001.1:228731-231050	group1	group2	OK	19.099	22.5	0.236431	0.506459	0.3648	0.707131	no
XLOC_000146	XLOC_000146	CDQ83_RS01005	NZ_NIOI01000001.1:231117-232665	group1	group2	OK	19.7585	25.2388	0.353169	0.74218	0.1965	0.558033	no
XLOC_000147	XLOC_000147	CDQ83_RS01010	NZ_NIOI01000001.1:232701-233511	group1	group2	OK	42.1904	50.9796	0.273005	0.56815	0.32755	0.681237	no
XLOC_000148	XLOC_000148	CDQ83_RS01015,CDQ83_RS01020	NZ_NIOI01000001.1:234119-236128	group1	group2	OK	20.0721	21.0567	0.0690885	0.136363	0.8135	0.936848	no
XLOC_000149	XLOC_000149	CDQ83_RS01030	NZ_NIOI01000001.1:238247-238685	group1	group2	OK	71.4886	109.794	0.619015	1.22629	0.03515	0.239653	no
XLOC_000150	XLOC_000150	CDQ83_RS01055	NZ_NIOI01000001.1:243069-243351	group1	group2	OK	6.85891	10.5907	0.626752	0.471349	0.4239	0.752547	no
XLOC_000151	XLOC_000151	CDQ83_RS01070,CDQ83_RS01075	NZ_NIOI01000001.1:244602-245593	group1	group2	OK	43.8572	81.9731	0.902337	1.11968	0.05955	0.323133	no
XLOC_000152	XLOC_000152	CDQ83_RS01085	NZ_NIOI01000001.1:246665-247073	group1	group2	NOTEST	1.67939	0.989665	-0.762923	0	1	1	no
XLOC_000153	XLOC_000153	CDQ83_RS01090	NZ_NIOI01000001.1:247100-247547	group1	group2	OK	2.92163	0	#NAME?	#NAME?	5.00E-05	0.00228356	yes
XLOC_000154	XLOC_000154	ltrA	NZ_NIOI01000001.1:248109-249408	group1	group2	NOTEST	0	0	0	0	1	1	no
XLOC_000155	XLOC_000155	CDQ83_RS01100,CDQ83_RS01105	NZ_NIOI01000001.1:249478-250389	group1	group2	OK	15.2017	27.5109	0.855773	0.802816	0.15095	0.499273	no
XLOC_000156	XLOC_000156	CDQ83_RS01110	NZ_NIOI01000001.1:250572-251370	group1	group2	OK	5.3146	5.04223	-0.0758985	-0.0979753	0.8668	0.952964	no
XLOC_000157	XLOC_000157	CDQ83_RS01115	NZ_NIOI01000001.1:251454-252171	group1	group2	OK	24.4652	32.745	0.420542	0.796371	0.16665	0.525649	no
XLOC_000158	XLOC_000158	CDQ83_RS01120	NZ_NIOI01000001.1:252553-253387	group1	group2	OK	14.724	18.5283	0.331566	0.607398	0.28945	0.646506	no
XLOC_000159	XLOC_000159	CDQ83_RS01125	NZ_NIOI01000001.1:253927-254818	group1	group2	OK	14.8931	20.0644	0.429998	0.799346	0.1701	0.52621	no
XLOC_000160	XLOC_000160	CDQ83_RS01135	NZ_NIOI01000001.1:258093-259137	group1	group2	OK	42.8958	48.3884	0.173826	0.377923	0.5067	0.803695	no
XLOC_000161	XLOC_000161	CDQ83_RS01140	NZ_NIOI01000001.1:259858-260551	group1	group2	OK	35.3073	35.247	-0.00246501	-0.00479315	0.99125	0.99608	no
XLOC_000162	XLOC_000162	CDQ83_RS01145,CDQ83_RS01150	NZ_NIOI01000001.1:260777-262104	group1	group2	OK	36.8157	49.5861	0.429614	0.860742	0.14025	0.487077	no
XLOC_000163	XLOC_000163	CDQ83_RS01155	NZ_NIOI01000001.1:262494-263469	group1	group2	OK	14.8698	16.72	0.169187	0.31129	0.5923	0.847159	no
XLOC_000164	XLOC_000164	CDQ83_RS01160	NZ_NIOI01000001.1:263483-264347	group1	group2	OK	13.041	12.9947	-0.00512314	-0.00888166	0.98495	0.994099	no
XLOC_000165	XLOC_000165	CDQ83_RS01165	NZ_NIOI01000001.1:264835-265483	group1	group2	OK	9.19868	16.917	0.878971	1.34292	0.01935	0.170669	no
XLOC_000166	XLOC_000166	CDQ83_RS01170,CDQ83_RS01175	NZ_NIOI01000001.1:265632-268456	group1	group2	OK	14.6925	20.7466	0.497802	0.947037	0.1018	0.422667	no
XLOC_000167	XLOC_000167	CDQ83_RS01180	NZ_NIOI01000001.1:268825-269578	group1	group2	OK	69.2276	96.8261	0.48405	1.03945	0.07105	0.356212	no
XLOC_000168	XLOC_000168	CDQ83_RS01220	NZ_NIOI01000001.1:279327-280137	group1	group2	OK	85.4024	64.1279	-0.413324	-0.754558	0.17655	0.534621	no
XLOC_000169	XLOC_000169	CDQ83_RS01225	NZ_NIOI01000001.1:280777-281578	group1	group2	OK	341.742	404.539	0.243371	0.510666	0.3637	0.707131	no
XLOC_000170	XLOC_000170	CDQ83_RS01230	NZ_NIOI01000001.1:281608-281794	group1	group2	OK	1577.42	1490.79	-0.0814867	-0.173617	0.76305	0.914067	no
XLOC_000171	XLOC_000171	CDQ83_RS01235,CDQ83_RS01240	NZ_NIOI01000001.1:281868-283157	group1	group2	OK	286.639	256.943	-0.157783	-0.323684	0.5663	0.831445	no
XLOC_000172	XLOC_000172	CDQ83_RS01245	NZ_NIOI01000001.1:283351-283918	group1	group2	OK	94.1061	97.9572	0.0578623	0.124547	0.82835	0.939495	no
XLOC_000173	XLOC_000173	CDQ83_RS01250,CDQ83_RS01255,CDQ83_RS01260,CDQ83_RS01265	NZ_NIOI01000001.1:284226-288096	group1	group2	OK	509.959	276.579	-0.882687	-1.60784	0.00665	0.0908652	no
XLOC_000174	XLOC_000174	CDQ83_RS01270	NZ_NIOI01000001.1:288693-289713	group1	group2	OK	295.424	263.349	-0.165812	-0.343274	0.5522	0.824691	no
XLOC_000175	XLOC_000175	CDQ83_RS01275	NZ_NIOI01000001.1:289864-290848	group1	group2	OK	283.867	272.935	-0.0566568	-0.119983	0.8314	0.939495	no
XLOC_000176	XLOC_000176	CDQ83_RS01290,CDQ83_RS01295	NZ_NIOI01000001.1:292813-293484	group1	group2	NOTEST	0.525194	0	#NAME?	0	1	1	no
XLOC_000177	XLOC_000177	CDQ83_RS01300	NZ_NIOI01000001.1:293561-295133	group1	group2	NOTEST	0	0	0	0	1	1	no
XLOC_000178	XLOC_000178	CDQ83_RS01320	NZ_NIOI01000001.1:297759-299451	group1	group2	OK	19.415	21.0481	0.116519	0.244171	0.6652	0.882151	no
XLOC_000179	XLOC_000179	CDQ83_RS01325	NZ_NIOI01000001.1:299552-300530	group1	group2	OK	5.14096	5.76059	0.164178	0.235272	0.68325	0.888092	no
XLOC_000180	XLOC_000180	CDQ83_RS01330	NZ_NIOI01000001.1:300550-301453	group1	group2	OK	6.23344	6.01597	-0.0512321	-0.0742077	0.90095	0.961206	no
XLOC_000181	XLOC_000181	CDQ83_RS01335	NZ_NIOI01000001.1:301586-303062	group1	group2	OK	49.4114	44.6908	-0.144867	-0.323313	0.5638	0.830627	no
XLOC_000182	XLOC_000182	CDQ83_RS01340	NZ_NIOI01000001.1:303082-304096	group1	group2	OK	25.7361	30.0982	0.225886	0.455906	0.43895	0.760931	no
XLOC_000183	XLOC_000183	CDQ83_RS01345	NZ_NIOI01000001.1:304141-305644	group1	group2	OK	35.9526	33.3403	-0.108829	-0.241138	0.67485	0.884414	no
XLOC_000184	XLOC_000184	CDQ83_RS01350	NZ_NIOI01000001.1:305912-306194	group1	group2	OK	138.914	163.877	0.23842	0.435037	0.44185	0.762489	no
XLOC_000185	XLOC_000185	CDQ83_RS01355	NZ_NIOI01000001.1:306821-312359	group1	group2	OK	57.3406	66.5013	0.213825	0.438444	0.44825	0.764929	no
XLOC_000186	XLOC_000186	CDQ83_RS01360	NZ_NIOI01000001.1:312474-314160	group1	group2	OK	41.8879	58.3484	0.478159	1.01976	0.08315	0.385508	no
XLOC_000187	XLOC_000187	CDQ83_RS01365	NZ_NIOI01000001.1:314360-315653	group1	group2	OK	37.7157	55.1626	0.548526	1.19808	0.0414	0.256841	no
XLOC_000188	XLOC_000188	CDQ83_RS01370,CDQ83_RS01375	NZ_NIOI01000001.1:315658-316812	group1	group2	OK	93.9943	122.319	0.379999	0.791607	0.16935	0.526152	no
XLOC_000189	XLOC_000189	CDQ83_RS01380	NZ_NIOI01000001.1:316825-318706	group1	group2	OK	41.5343	54.5267	0.392658	0.858985	0.1387	0.484232	no
XLOC_000190	XLOC_000190	CDQ83_RS01385	NZ_NIOI01000001.1:318711-319434	group1	group2	OK	44.1862	57.2696	0.374176	0.766295	0.18835	0.550841	no
XLOC_000191	XLOC_000191	CDQ83_RS01390	NZ_NIOI01000001.1:319579-321181	group1	group2	OK	91.1905	100.795	0.144469	0.311158	0.58535	0.842277	no
XLOC_000192	XLOC_000192	CDQ83_RS01400	NZ_NIOI01000001.1:323531-324467	group1	group2	OK	177.373	125.808	-0.495565	-0.815327	0.14205	0.489799	no
XLOC_000193	XLOC_000193	CDQ83_RS01410	NZ_NIOI01000001.1:325119-326379	group1	group2	OK	55.8057	48.4851	-0.20287	-0.452454	0.4302	0.754491	no
XLOC_000194	XLOC_000194	CDQ83_RS01415	NZ_NIOI01000001.1:326975-327734	group1	group2	OK	1951.54	1530.78	-0.350342	-0.654681	0.25005	0.621461	no
XLOC_000195	XLOC_000195	CDQ83_RS01420	NZ_NIOI01000001.1:327966-328935	group1	group2	OK	88.9719	81.7987	-0.121271	-0.276167	0.6355	0.866567	no
XLOC_000196	XLOC_000196	CDQ83_RS01425,CDQ83_RS01430	NZ_NIOI01000001.1:328948-330185	group1	group2	OK	325.641	282.389	-0.205599	-0.180191	0.7569	0.913716	no
XLOC_000197	XLOC_000197	CDQ83_RS01435	NZ_NIOI01000001.1:330460-330922	group1	group2	OK	105.79	109.276	0.0467824	0.0990596	0.86	0.952964	no
XLOC_000198	XLOC_000198	CDQ83_RS01440	NZ_NIOI01000001.1:332087-333131	group1	group2	OK	111.228	181.334	0.705131	1.51617	0.00765	0.0992416	no
XLOC_000199	XLOC_000199	CDQ83_RS01445	NZ_NIOI01000001.1:333198-334374	group1	group2	OK	203.3	270.488	0.411955	0.852509	0.14135	0.48886	no
XLOC_000200	XLOC_000200	CDQ83_RS01450	NZ_NIOI01000001.1:334391-335405	group1	group2	OK	235.593	278.748	0.242666	0.503886	0.3791	0.715291	no
XLOC_000201	XLOC_000201	CDQ83_RS01455	NZ_NIOI01000001.1:335560-336124	group1	group2	OK	429.409	723.731	0.7531	1.58893	0.0064	0.0889067	no
XLOC_000202	XLOC_000202	CDQ83_RS01465	NZ_NIOI01000001.1:336889-337456	group1	group2	OK	61.0404	84.0752	0.461915	0.88386	0.1148	0.447325	no
XLOC_000203	XLOC_000203	CDQ83_RS01470	NZ_NIOI01000001.1:337691-338555	group1	group2	OK	184.193	177.906	-0.0501025	-0.105953	0.85275	0.951495	no
XLOC_000204	XLOC_000204	murQ	NZ_NIOI01000001.1:339041-339962	group1	group2	OK	42.3327	49.6466	0.229922	0.479405	0.3917	0.725067	no
XLOC_000205	XLOC_000205	CDQ83_RS01480	NZ_NIOI01000001.1:340148-341636	group1	group2	OK	45.5868	63.9907	0.489247	1.06605	0.06	0.323689	no
XLOC_000206	XLOC_000206	CDQ83_RS01485	NZ_NIOI01000001.1:341902-342820	group1	group2	OK	14.9673	15.0567	0.00859481	0.0149882	0.98575	0.994099	no
XLOC_000207	XLOC_000207	CDQ83_RS01490,CDQ83_RS01495	NZ_NIOI01000001.1:342841-344895	group1	group2	OK	23.8605	21.8558	-0.12661	-0.228288	0.69415	0.891633	no
XLOC_000208	XLOC_000208	nagZ	NZ_NIOI01000001.1:344940-346497	group1	group2	OK	7.90377	6.49784	-0.28258	-0.496962	0.38455	0.720058	no
XLOC_000209	XLOC_000209	CDQ83_RS01505	NZ_NIOI01000001.1:346988-347903	group1	group2	OK	30.4705	38.5179	0.338116	0.656236	0.2462	0.61569	no
XLOC_000210	XLOC_000210	CDQ83_RS01510	NZ_NIOI01000001.1:348440-348626	group1	group2	OK	161.689	184.312	0.188931	0.255127	0.6562	0.880077	no
XLOC_000211	XLOC_000211	CDQ83_RS01525	NZ_NIOI01000001.1:350827-352543	group1	group2	OK	151.234	95.5127	-0.663016	-1.2379	0.02895	0.213538	no
XLOC_000212	XLOC_000212	CDQ83_RS01545,CDQ83_RS01550	NZ_NIOI01000001.1:355463-358752	group1	group2	OK	89.8008	94.1332	0.0679745	0.141316	0.8043	0.932708	no
XLOC_000213	XLOC_000213	CDQ83_RS01555	NZ_NIOI01000001.1:358932-359889	group1	group2	OK	10.7971	15.7674	0.546307	0.943318	0.10825	0.436279	no
XLOC_000214	XLOC_000214	CDQ83_RS01560	NZ_NIOI01000001.1:359918-360794	group1	group2	OK	6.07426	6.40407	0.0762811	0.111048	0.8522	0.951495	no
XLOC_000215	XLOC_000215	CDQ83_RS01565	NZ_NIOI01000001.1:360852-362481	group1	group2	OK	12.7929	18.2738	0.514428	1.03008	0.07425	0.363509	no
XLOC_000216	XLOC_000216	CDQ83_RS01570	NZ_NIOI01000001.1:362567-364553	group1	group2	OK	5.27058	3.99248	-0.400679	-0.677768	0.2397	0.609794	no
XLOC_000217	XLOC_000217	CDQ83_RS01575	NZ_NIOI01000001.1:364808-366278	group1	group2	OK	9.05785	11.7866	0.379909	0.725381	0.19945	0.561242	no
XLOC_000218	XLOC_000218	CDQ83_RS01580	NZ_NIOI01000001.1:366315-366969	group1	group2	OK	7.72949	10.9381	0.500923	0.716779	0.2166	0.580969	no
XLOC_000219	XLOC_000219	CDQ83_RS01590	NZ_NIOI01000001.1:367748-368573	group1	group2	OK	16.9347	20.5429	0.278655	0.491679	0.38895	0.723638	no
XLOC_000220	XLOC_000220	rsgA	NZ_NIOI01000001.1:369089-370145	group1	group2	OK	4.08575	5.41117	0.40534	0.588164	0.3068	0.661732	no
XLOC_000221	XLOC_000221	CDQ83_RS01600	NZ_NIOI01000001.1:370224-370887	group1	group2	OK	121.159	133.447	0.139359	0.312778	0.587	0.843196	no
XLOC_000222	XLOC_000222	CDQ83_RS01605	NZ_NIOI01000001.1:370972-372007	group1	group2	OK	76.9927	71.9303	-0.0981232	-0.21823	0.69695	0.892332	no
XLOC_000223	XLOC_000223	CDQ83_RS01610	NZ_NIOI01000001.1:372636-373275	group1	group2	OK	95.4814	82.3503	-0.213447	-0.472294	0.41575	0.743402	no
XLOC_000224	XLOC_000224	CDQ83_RS01615	NZ_NIOI01000001.1:373470-374097	group1	group2	OK	62.7563	77.3102	0.300899	0.633428	0.26125	0.632444	no
XLOC_000225	XLOC_000225	CDQ83_RS01620	NZ_NIOI01000001.1:374373-375510	group1	group2	OK	46.1346	38.6305	-0.256108	-0.554448	0.3327	0.6864	no
XLOC_000226	XLOC_000226	CDQ83_RS01630	NZ_NIOI01000001.1:376935-378420	group1	group2	OK	161.842	186.146	0.201853	0.421076	0.45895	0.772553	no
XLOC_000227	XLOC_000227	CDQ83_RS01635	NZ_NIOI01000001.1:378796-379468	group1	group2	OK	87.6835	70.8409	-0.307722	-0.682105	0.23965	0.609794	no
XLOC_000228	XLOC_000228	CDQ83_RS01640	NZ_NIOI01000001.1:379480-380485	group1	group2	OK	39.8614	32.6174	-0.289351	-0.609215	0.2912	0.648105	no
XLOC_000229	XLOC_000229	CDQ83_RS01645,CDQ83_RS01650	NZ_NIOI01000001.1:380933-384235	group1	group2	OK	32.6478	24.2425	-0.42945	-0.672546	0.24085	0.610642	no
XLOC_000230	XLOC_000230	CDQ83_RS01655	NZ_NIOI01000001.1:384675-385923	group1	group2	OK	49.6561	67.6838	0.44684	0.978683	0.0877	0.39611	no
XLOC_000231	XLOC_000231	CDQ83_RS01660	NZ_NIOI01000001.1:386476-387289	group1	group2	OK	440.685	346.866	-0.345366	-0.702845	0.23385	0.604384	no
XLOC_000232	XLOC_000232	CDQ83_RS01665	NZ_NIOI01000001.1:387373-388141	group1	group2	OK	66.808	41.2212	-0.696634	-1.44697	0.01295	0.137064	no
XLOC_000233	XLOC_000233	CDQ83_RS01670	NZ_NIOI01000001.1:388173-388914	group1	group2	OK	98.4402	65.9949	-0.576894	-1.27252	0.02545	0.198248	no
XLOC_000234	XLOC_000234	CDQ83_RS01675	NZ_NIOI01000001.1:389124-389499	group1	group2	OK	3287.32	4466.39	0.442197	0.821651	0.1515	0.500596	no
XLOC_000235	XLOC_000235	CDQ83_RS01680	NZ_NIOI01000001.1:389845-392263	group1	group2	OK	504.087	522.243	0.0510496	0.0957763	0.86875	0.953181	no
XLOC_000236	XLOC_000236	CDQ83_RS01685	NZ_NIOI01000001.1:392745-393309	group1	group2	OK	719.68	734.249	0.0289149	0.0591934	0.91485	0.968448	no
XLOC_000237	XLOC_000237	CDQ83_RS01690	NZ_NIOI01000001.1:393539-393719	group1	group2	OK	3659.38	5561.83	0.603962	1.30826	0.0245	0.193104	no
XLOC_000238	XLOC_000238	CDQ83_RS01710	NZ_NIOI01000001.1:400449-400935	group1	group2	OK	17.8344	19.1378	0.101763	0.152794	0.79465	0.928657	no
XLOC_000239	XLOC_000239	CDQ83_RS01715	NZ_NIOI01000001.1:401419-401992	group1	group2	OK	114.249	146.267	0.356424	0.786141	0.17015	0.52621	no
XLOC_000240	XLOC_000240	CDQ83_RS01720	NZ_NIOI01000001.1:401994-402567	group1	group2	OK	148.958	160.25	0.105419	0.239897	0.6872	0.888377	no
XLOC_000241	XLOC_000241	CDQ83_RS01730	NZ_NIOI01000001.1:404200-404914	group1	group2	OK	92.9257	75.4794	-0.299994	-0.642844	0.24165	0.611065	no
XLOC_000242	XLOC_000242	ric	NZ_NIOI01000001.1:405045-405753	group1	group2	OK	52.0536	28.1036	-0.889244	-1.691	0.00395	0.0639286	no
XLOC_000243	XLOC_000243	CDQ83_RS01745	NZ_NIOI01000001.1:406280-406772	group1	group2	OK	43.2445	57.6313	0.414336	0.740526	0.19235	0.556288	no
XLOC_000244	XLOC_000244	mnmA	NZ_NIOI01000001.1:407042-408152	group1	group2	OK	22.8595	28.3067	0.308347	0.615834	0.2924	0.649475	no
XLOC_000245	XLOC_000245	CDQ83_RS01775	NZ_NIOI01000001.1:411156-412176	group1	group2	OK	18.8129	20.2125	0.103526	0.197887	0.72905	0.903253	no
XLOC_000246	XLOC_000246	CDQ83_RS01780	NZ_NIOI01000001.1:412547-413117	group1	group2	OK	79.1546	71.9897	-0.136883	-0.283593	0.61915	0.86111	no
XLOC_000247	XLOC_000247	CDQ83_RS01805,CDQ83_RS01810	NZ_NIOI01000001.1:416603-418381	group1	group2	OK	54.8119	34.6495	-0.661656	-1.35028	0.0188	0.167145	no
XLOC_000248	XLOC_000248	CDQ83_RS01815	NZ_NIOI01000001.1:418524-419307	group1	group2	OK	18.3207	13.2494	-0.46755	-0.795362	0.16565	0.524638	no
XLOC_000249	XLOC_000249	CDQ83_RS01820	NZ_NIOI01000001.1:419431-419623	group1	group2	OK	5289.57	6704.92	0.34207	0.71479	0.2149	0.57827	no
XLOC_000250	XLOC_000250	truA	NZ_NIOI01000001.1:420157-420895	group1	group2	OK	75.8792	84.6728	0.158195	0.34803	0.5461	0.822728	no
XLOC_000251	XLOC_000251	CDQ83_RS01840	NZ_NIOI01000001.1:423123-424287	group1	group2	OK	18.4787	19.3893	0.069393	0.131865	0.8152	0.936848	no
XLOC_000252	XLOC_000252	CDQ83_RS01845	NZ_NIOI01000001.1:424509-425913	group1	group2	OK	50.3289	44.0659	-0.191724	-0.40974	0.46785	0.777603	no
XLOC_000253	XLOC_000253	CDQ83_RS01850	NZ_NIOI01000001.1:426032-427163	group1	group2	OK	41.7029	39.4148	-0.0814094	-0.176928	0.75775	0.913716	no
XLOC_000254	XLOC_000254	CDQ83_RS01855	NZ_NIOI01000001.1:427525-428746	group1	group2	OK	103.307	100.634	-0.0378258	-0.0831444	0.8814	0.957196	no
XLOC_000255	XLOC_000255	CDQ83_RS01865,CDQ83_RS01870	NZ_NIOI01000001.1:431123-432462	group1	group2	OK	124.627	86.0068	-0.535097	-0.892442	0.1188	0.452526	no
XLOC_000256	XLOC_000256	CDQ83_RS01875	NZ_NIOI01000001.1:432535-433219	group1	group2	OK	39.5536	34.2756	-0.206627	-0.418135	0.477	0.782637	no
XLOC_000257	XLOC_000257	CDQ83_RS01880	NZ_NIOI01000001.1:433222-434617	group1	group2	OK	27.4971	16.9849	-0.695031	-1.42377	0.0138	0.142443	no
XLOC_000258	XLOC_000258	CDQ83_RS01885	NZ_NIOI01000001.1:434733-435468	group1	group2	OK	42.0237	36.4228	-0.20636	-0.421471	0.47575	0.78174	no
XLOC_000259	XLOC_000259	CDQ83_RS01925	NZ_NIOI01000001.1:443074-444391	group1	group2	OK	11.0174	17.2023	0.642814	1.23334	0.0377	0.247425	no
XLOC_000260	XLOC_000260	CDQ83_RS01930	NZ_NIOI01000001.1:444408-444702	group1	group2	OK	33.4507	21.5785	-0.632438	-0.771973	0.19705	0.558169	no
XLOC_000261	XLOC_000261	CDQ83_RS01950	NZ_NIOI01000001.1:447128-449723	group1	group2	NOTEST	1.46735	1.51349	0.0446619	0	1	1	no
XLOC_000262	XLOC_000262	CDQ83_RS01955	NZ_NIOI01000001.1:449935-451366	group1	group2	OK	3.79526	5.77123	0.604681	0.935258	0.1092	0.437588	no
XLOC_000263	XLOC_000263	CDQ83_RS01960	NZ_NIOI01000001.1:451453-452368	group1	group2	NOTEST	0.86704	0.439097	-0.981558	0	1	1	no
XLOC_000264	XLOC_000264	CDQ83_RS01965	NZ_NIOI01000001.1:452373-453201	group1	group2	NOTEST	1.00562	1.35706	0.432396	0	1	1	no
XLOC_000265	XLOC_000265	CDQ83_RS01970	NZ_NIOI01000001.1:453294-460020	group1	group2	OK	2.43061	2.55827	0.0738487	0.141639	0.8048	0.932964	no
XLOC_000266	XLOC_000266	CDQ83_RS01975	NZ_NIOI01000001.1:460134-461910	group1	group2	OK	4.26579	3.26517	-0.385654	-0.613843	0.29315	0.649975	no
XLOC_000267	XLOC_000267	CDQ83_RS01980,CDQ83_RS01985	NZ_NIOI01000001.1:462035-462882	group1	group2	OK	5.35324	5.59276	0.0631496	0.0653999	0.9136	0.968258	no
XLOC_000268	XLOC_000268	CDQ83_RS01990	NZ_NIOI01000001.1:462896-463202	group1	group2	OK	4.43309	5.78828	0.384823	0.242542	0.6691	0.883312	no
XLOC_000269	XLOC_000269	CDQ83_RS01995	NZ_NIOI01000001.1:463311-464337	group1	group2	OK	15.9165	15.1874	-0.0676489	-0.110748	0.8423	0.945063	no
XLOC_000270	XLOC_000270	CDQ83_RS02000	NZ_NIOI01000001.1:464672-464915	group1	group2	OK	4.47233	6.25513	0.484014	0.291754	0.69875	0.89395	no
XLOC_000271	XLOC_000271	CDQ83_RS02005	NZ_NIOI01000001.1:465519-466671	group1	group2	OK	107.308	119.883	0.15987	0.356604	0.54095	0.82084	no
XLOC_000272	XLOC_000272	CDQ83_RS02010,CDQ83_RS02015	NZ_NIOI01000001.1:466674-468247	group1	group2	OK	298.657	276.601	-0.110685	-0.233125	0.6831	0.888092	no
XLOC_000273	XLOC_000273	CDQ83_RS02020,CDQ83_RS02025	NZ_NIOI01000001.1:468581-469782	group1	group2	OK	54.6941	29.0807	-0.911326	-1.66546	0.0043	0.0685943	no
XLOC_000274	XLOC_000274	CDQ83_RS02030	NZ_NIOI01000001.1:469918-470608	group1	group2	OK	38.2506	27.3743	-0.482662	-0.938306	0.0998	0.420539	no
XLOC_000275	XLOC_000275	CDQ83_RS02045	NZ_NIOI01000001.1:474144-475548	group1	group2	OK	65.0276	628.322	3.27238	6.29102	5.00E-05	0.00228356	yes
XLOC_000276	XLOC_000276	CDQ83_RS02050	NZ_NIOI01000001.1:476204-476762	group1	group2	OK	117.517	123.345	0.0698261	0.14847	0.79545	0.928657	no
XLOC_000277	XLOC_000277	CDQ83_RS02055	NZ_NIOI01000001.1:476887-478318	group1	group2	NOTEST	0	0	0	0	1	1	no
XLOC_000278	XLOC_000278	CDQ83_RS02060	NZ_NIOI01000001.1:478944-481476	group1	group2	OK	22.6267	14.1759	-0.67458	-1.43908	0.0115	0.125297	no
XLOC_000279	XLOC_000279	CDQ83_RS02075	NZ_NIOI01000001.1:484412-485177	group1	group2	OK	54.9681	81.0531	0.560272	1.21146	0.03635	0.244336	no
XLOC_000280	XLOC_000280	CDQ83_RS02080	NZ_NIOI01000001.1:485572-486559	group1	group2	OK	32.6733	34.0754	0.0606211	0.126143	0.8234	0.939495	no
XLOC_000281	XLOC_000281	CDQ83_RS02085	NZ_NIOI01000001.1:486780-487056	group1	group2	OK	212.402	218.096	0.0381666	0.0746214	0.8938	0.96025	no
XLOC_000282	XLOC_000282	CDQ83_RS02090	NZ_NIOI01000001.1:487067-487916	group1	group2	OK	89.1024	86.7897	-0.0379399	-0.0839014	0.87785	0.955993	no
XLOC_000283	XLOC_000283	CDQ83_RS02100	NZ_NIOI01000001.1:488744-490556	group1	group2	OK	3684.52	2880.96	-0.354928	-0.638995	0.26055	0.631763	no
XLOC_000284	XLOC_000284	CDQ83_RS02110	NZ_NIOI01000001.1:491588-491855	group1	group2	OK	126.899	82.5551	-0.620251	-1.04788	0.0665	0.343206	no
XLOC_000285	XLOC_000285	CDQ83_RS02115	NZ_NIOI01000001.1:491978-494438	group1	group2	OK	60.5102	42.9794	-0.493533	-1.07466	0.06145	0.327799	no
XLOC_000286	XLOC_000286	CDQ83_RS02120	NZ_NIOI01000001.1:494682-494892	group1	group2	OK	350.713	510.331	0.541141	1.00823	0.0762	0.370283	no
XLOC_000287	XLOC_000287	CDQ83_RS02125	NZ_NIOI01000001.1:495879-497619	group1	group2	OK	15.8988	25.4326	0.677764	1.43667	0.01625	0.155682	no
XLOC_000288	XLOC_000288	CDQ83_RS02130	NZ_NIOI01000001.1:497623-499234	group1	group2	OK	20.6775	27.7671	0.425314	0.902126	0.11735	0.450416	no
XLOC_000289	XLOC_000289	CDQ83_RS02135	NZ_NIOI01000001.1:499434-501225	group1	group2	OK	13.8163	20.5275	0.571184	1.19395	0.03265	0.229169	no
XLOC_000290	XLOC_000290	CDQ83_RS02140	NZ_NIOI01000001.1:501375-502236	group1	group2	OK	8.74012	6.25839	-0.481861	-0.714329	0.2243	0.592404	no
XLOC_000291	XLOC_000291	CDQ83_RS02145	NZ_NIOI01000001.1:502248-503127	group1	group2	OK	8.36037	7.53047	-0.150827	-0.233393	0.68595	0.888377	no
XLOC_000292	XLOC_000292	CDQ83_RS02150	NZ_NIOI01000001.1:503133-505146	group1	group2	OK	7.00808	7.68502	0.13303	0.253299	0.6644	0.882151	no
XLOC_000293	XLOC_000293	CDQ83_RS02155	NZ_NIOI01000001.1:505157-506222	group1	group2	OK	12.9412	16.0108	0.307071	0.578921	0.30685	0.661732	no
XLOC_000294	XLOC_000294	CDQ83_RS02160	NZ_NIOI01000001.1:506532-507333	group1	group2	OK	49.838	42.4194	-0.232521	-0.482808	0.398	0.727236	no
XLOC_000295	XLOC_000295	CDQ83_RS02165	NZ_NIOI01000001.1:507545-508334	group1	group2	OK	50.0021	45.692	-0.130047	-0.274411	0.63095	0.865318	no
XLOC_000296	XLOC_000296	CDQ83_RS02170	NZ_NIOI01000001.1:508349-509357	group1	group2	OK	45.5923	41.987	-0.118846	-0.253356	0.65715	0.880077	no
XLOC_000297	XLOC_000297	CDQ83_RS02175	NZ_NIOI01000001.1:509908-510064	group1	group2	OK	155.719	64.7874	-1.26516	-1.07724	0.06385	0.335766	no
XLOC_000298	XLOC_000298	CDQ83_RS02180	NZ_NIOI01000001.1:510136-512047	group1	group2	OK	71.4527	58.7025	-0.283567	-0.623072	0.27995	0.641903	no
XLOC_000299	XLOC_000299	nifJ	NZ_NIOI01000001.1:512340-515871	group1	group2	OK	1501.54	1476.19	-0.0245699	-0.0440345	0.9361	0.977347	no
XLOC_000300	XLOC_000300	CDQ83_RS02190	NZ_NIOI01000001.1:516255-517827	group1	group2	OK	33.9852	32.0762	-0.0834043	-0.183227	0.7547	0.913716	no
XLOC_000301	XLOC_000301	CDQ83_RS02195	NZ_NIOI01000001.1:517832-519632	group1	group2	OK	22.5217	22.0097	-0.0331722	-0.0715359	0.8965	0.96025	no
XLOC_000302	XLOC_000302	CDQ83_RS02200	NZ_NIOI01000001.1:519811-521227	group1	group2	OK	20.4707	21.1941	0.0501028	0.102116	0.8605	0.952964	no
XLOC_000303	XLOC_000303	CDQ83_RS02205,CDQ83_RS02210	NZ_NIOI01000001.1:521396-523144	group1	group2	OK	31.8684	33.9357	0.0906785	0.176969	0.7666	0.915745	no
XLOC_000304	XLOC_000304	CDQ83_RS02215	NZ_NIOI01000001.1:523157-525047	group1	group2	OK	14.3751	15.3467	0.0943584	0.191617	0.73185	0.904343	no
XLOC_000305	XLOC_000305	CDQ83_RS02220	NZ_NIOI01000001.1:525182-526166	group1	group2	OK	5.07517	6.95015	0.453589	0.675878	0.26675	0.634459	no
XLOC_000306	XLOC_000306	CDQ83_RS02245	NZ_NIOI01000001.1:530393-531158	group1	group2	OK	16.9232	12.1714	-0.475502	-0.729191	0.206	0.567607	no
XLOC_000307	XLOC_000307	CDQ83_RS02250	NZ_NIOI01000001.1:531304-531739	group1	group2	OK	4229.28	1695.18	-1.31897	-2.01537	0.0009	0.0223925	yes
XLOC_000308	XLOC_000308	CDQ83_RS02255	NZ_NIOI01000001.1:532077-532311	group1	group2	OK	174.827	114.708	-0.607966	-0.955607	0.0999	0.420539	no
XLOC_000309	XLOC_000309	CDQ83_RS02260	NZ_NIOI01000001.1:532425-532743	group1	group2	OK	165.783	153.344	-0.112527	-0.212045	0.71835	0.90003	no
XLOC_000310	XLOC_000310	CDQ83_RS02265	NZ_NIOI01000001.1:532917-534060	group1	group2	OK	180.135	136.787	-0.397141	-0.836509	0.14815	0.496414	no
XLOC_000311	XLOC_000311	CDQ83_RS02275	NZ_NIOI01000001.1:535960-536635	group1	group2	OK	106.556	107.267	0.00959061	0.0211705	0.9704	0.991585	no
XLOC_000312	XLOC_000312	CDQ83_RS02280	NZ_NIOI01000001.1:537228-537906	group1	group2	OK	11.5284	8.08858	-0.511231	-0.740051	0.2079	0.569547	no
XLOC_000313	XLOC_000313	CDQ83_RS02285	NZ_NIOI01000001.1:538003-538675	group1	group2	OK	12.3743	4.98615	-1.31135	-1.76208	0.00635	0.0885812	no
XLOC_000314	XLOC_000314	CDQ83_RS02290	NZ_NIOI01000001.1:538899-539280	group1	group2	OK	17.0603	4.52839	-1.91358	-1.82051	0.00855	0.105969	no
XLOC_000315	XLOC_000315	CDQ83_RS02295	NZ_NIOI01000001.1:539322-540987	group1	group2	OK	10.4164	5.90968	-0.817711	-1.5218	0.00925	0.111737	no
XLOC_000316	XLOC_000316	aroA	NZ_NIOI01000001.1:541291-542569	group1	group2	OK	121.085	111.382	-0.120507	-0.256469	0.656	0.880077	no
XLOC_000317	XLOC_000317	CDQ83_RS02305	NZ_NIOI01000001.1:542605-543106	group1	group2	OK	116.08	98.0072	-0.244155	-0.518112	0.3664	0.707131	no
XLOC_000318	XLOC_000318	spo0A	NZ_NIOI01000001.1:543402-544209	group1	group2	OK	123.422	125.306	0.0218505	0.0487948	0.93165	0.97498	no
XLOC_000319	XLOC_000319	CDQ83_RS02325	NZ_NIOI01000001.1:545485-546328	group1	group2	OK	198.087	147.192	-0.428439	-0.946501	0.09775	0.417819	no
XLOC_000320	XLOC_000320	CDQ83_RS02330	NZ_NIOI01000001.1:546387-546960	group1	group2	OK	130.536	96.7909	-0.431503	-0.938761	0.10375	0.427568	no
XLOC_000321	XLOC_000321	CDQ83_RS02335	NZ_NIOI01000001.1:547130-547340	group1	group2	OK	4180.26	7371.83	0.81843	1.68253	0.00335	0.0564086	no
XLOC_000322	XLOC_000322	CDQ83_RS20315	NZ_NIOI01000001.1:547921-548170	group1	group2	OK	95.1148	105.688	0.152076	0.244225	0.67135	0.883372	no
XLOC_000323	XLOC_000323	CDQ83_RS02345	NZ_NIOI01000001.1:548382-548580	group1	group2	OK	692.891	693.821	0.00193428	0.00296129	0.99365	0.996694	no
XLOC_000324	XLOC_000324	CDQ83_RS02350	NZ_NIOI01000001.1:548740-548816	group1	group2	NOTEST	0	0	0	0	1	1	no
XLOC_000325	XLOC_000325	CDQ83_RS02355	NZ_NIOI01000001.1:548904-548981	group1	group2	NOTEST	0	0	0	0	1	1	no
XLOC_000326	XLOC_000326	CDQ83_RS02365	NZ_NIOI01000001.1:549908-550325	group1	group2	OK	205.197	233.62	0.187155	0.409182	0.46175	0.773994	no
XLOC_000327	XLOC_000327	CDQ83_RS02375	NZ_NIOI01000001.1:552276-554022	group1	group2	OK	21.36	14.9862	-0.511281	-1.05431	0.0668	0.343658	no
XLOC_000328	XLOC_000328	CDQ83_RS02395	NZ_NIOI01000001.1:556940-557804	group1	group2	OK	142.329	133.779	-0.0893814	-0.199914	0.72255	0.900827	no
XLOC_000329	XLOC_000329	CDQ83_RS02400	NZ_NIOI01000001.1:557883-558954	group1	group2	OK	104.867	102.118	-0.0383291	-0.0843994	0.8797	0.956663	no
XLOC_000330	XLOC_000330	CDQ83_RS02405	NZ_NIOI01000001.1:559045-559924	group1	group2	OK	144.773	139.01	-0.0586001	-0.129808	0.8178	0.937279	no
XLOC_000331	XLOC_000331	CDQ83_RS02420	NZ_NIOI01000001.1:563370-563913	group1	group2	OK	824.754	790.918	-0.0604358	-0.126449	0.82105	0.938745	no
XLOC_000332	XLOC_000332	CDQ83_RS02425	NZ_NIOI01000001.1:564123-565392	group1	group2	OK	910.194	668.343	-0.445585	-0.828918	0.1468	0.494712	no
XLOC_000333	XLOC_000333	CDQ83_RS02430	NZ_NIOI01000001.1:565789-567073	group1	group2	OK	109.955	114.866	0.0630396	0.138562	0.81025	0.936116	no
XLOC_000334	XLOC_000334	CDQ83_RS02435	NZ_NIOI01000001.1:567555-569568	group1	group2	OK	79.6652	63.2164	-0.333651	-0.725792	0.20465	0.56678	no
XLOC_000335	XLOC_000335	CDQ83_RS02450	NZ_NIOI01000001.1:571419-572319	group1	group2	OK	27.4323	29.0201	0.0811791	0.142969	0.7949	0.928657	no
XLOC_000336	XLOC_000336	CDQ83_RS02465	NZ_NIOI01000001.1:575493-575703	group1	group2	OK	95.3575	76.4196	-0.319405	-0.407311	0.48245	0.785674	no
XLOC_000337	XLOC_000337	CDQ83_RS02475	NZ_NIOI01000001.1:578306-578738	group1	group2	OK	15.5638	4.99115	-1.64075	-1.77742	0.00815	0.102777	no
XLOC_000338	XLOC_000338	CDQ83_RS02485	NZ_NIOI01000001.1:579889-580126	group1	group2	OK	635.726	367.408	-0.79102	-1.35128	0.01635	0.155745	no
XLOC_000339	XLOC_000339	CDQ83_RS02490	NZ_NIOI01000001.1:580471-581074	group1	group2	OK	32.8312	66.0361	1.00819	1.86263	0.0018	0.0363709	yes
XLOC_000340	XLOC_000340	CDQ83_RS02495	NZ_NIOI01000001.1:581085-581328	group1	group2	OK	305.797	606.647	0.988282	1.98216	0.00105	0.0248277	yes
XLOC_000341	XLOC_000341	CDQ83_RS02500	NZ_NIOI01000001.1:581638-582658	group1	group2	OK	23.075	27.5358	0.254976	0.513585	0.36535	0.707131	no
XLOC_000342	XLOC_000342	CDQ83_RS02505	NZ_NIOI01000001.1:582715-583192	group1	group2	OK	43.3782	67.9093	0.646638	1.23237	0.035	0.239119	no
XLOC_000343	XLOC_000343	CDQ83_RS02515	NZ_NIOI01000001.1:585307-585910	group1	group2	OK	1164.71	886.759	-0.393353	-0.620583	0.26405	0.6342	no
XLOC_000344	XLOC_000344	CDQ83_RS02535	NZ_NIOI01000001.1:590490-591474	group1	group2	OK	1.53495	7.62733	2.31299	2.5903	0.00075	0.0190878	yes
XLOC_000345	XLOC_000345	CDQ83_RS02540	NZ_NIOI01000001.1:591562-592450	group1	group2	OK	1.47246	4.75047	1.68984	1.84912	0.0188	0.167145	no
XLOC_000346	XLOC_000346	CDQ83_RS02545	NZ_NIOI01000001.1:592516-594124	group1	group2	OK	63.8187	74.3856	0.221045	0.482228	0.3918	0.725067	no
XLOC_000347	XLOC_000347	CDQ83_RS02555	NZ_NIOI01000001.1:594454-595927	group1	group2	OK	25.4095	23.6351	-0.104436	-0.221363	0.70185	0.895203	no
XLOC_000348	XLOC_000348	CDQ83_RS02560,CDQ83_RS02565	NZ_NIOI01000001.1:596191-598986	group1	group2	OK	34.1098	37.152	0.123255	0.247625	0.666	0.882529	no
XLOC_000349	XLOC_000349	CDQ83_RS02570	NZ_NIOI01000001.1:598996-600088	group1	group2	OK	11.6709	14.0351	0.266125	0.486992	0.40555	0.735911	no
XLOC_000350	XLOC_000350	speA	NZ_NIOI01000001.1:600365-602285	group1	group2	OK	141.854	124.129	-0.192571	-0.40196	0.48335	0.785674	no
XLOC_000351	XLOC_000351	CDQ83_RS02630	NZ_NIOI01000001.1:612037-612175	group1	group2	OK	1042.86	205.176	-2.34561	-2.60476	0.00025	0.00817157	yes
XLOC_000352	XLOC_000352	CDQ83_RS02640	NZ_NIOI01000001.1:613345-614131	group1	group2	OK	82.537	80.9818	-0.0274424	-0.0581547	0.9161	0.968997	no
XLOC_000353	XLOC_000353	CDQ83_RS02645	NZ_NIOI01000001.1:614179-615229	group1	group2	OK	92.3083	71.2251	-0.374075	-0.813176	0.1506	0.499273	no
XLOC_000354	XLOC_000354	CDQ83_RS02650,CDQ83_RS02655	NZ_NIOI01000001.1:615541-618414	group1	group2	OK	96.5255	90.27	-0.0966637	-0.142304	0.79835	0.929597	no
XLOC_000355	XLOC_000355	CDQ83_RS02660	NZ_NIOI01000001.1:618514-620719	group1	group2	OK	30.6674	26.6648	-0.20177	-0.446857	0.42685	0.752972	no
XLOC_000356	XLOC_000356	CDQ83_RS02665	NZ_NIOI01000001.1:620838-621594	group1	group2	OK	70.415	69.1589	-0.0259684	-0.0563909	0.91975	0.970816	no
XLOC_000357	XLOC_000357	CDQ83_RS02670	NZ_NIOI01000001.1:621599-622037	group1	group2	OK	96.0518	99.1097	0.0452135	0.0912003	0.8717	0.953181	no
XLOC_000358	XLOC_000358	CDQ83_RS02675	NZ_NIOI01000001.1:622384-623998	group1	group2	OK	224.069	254.626	0.184435	0.373162	0.522	0.810973	no
XLOC_000359	XLOC_000359	CDQ83_RS02680	NZ_NIOI01000001.1:624271-626251	group1	group2	OK	141.763	128.83	-0.138014	-0.289253	0.6267	0.86404	no
XLOC_000360	XLOC_000360	CDQ83_RS02685	NZ_NIOI01000001.1:626314-628447	group1	group2	OK	117.268	95.7352	-0.292694	-0.62316	0.277	0.639805	no
XLOC_000361	XLOC_000361	CDQ83_RS02690	NZ_NIOI01000001.1:628860-629880	group1	group2	OK	174.967	239.566	0.453341	0.972797	0.08825	0.397065	no
XLOC_000362	XLOC_000362	CDQ83_RS02695	NZ_NIOI01000001.1:630018-630978	group1	group2	OK	5.356	3.48267	-0.620962	-0.796288	0.1609	0.517251	no
XLOC_000363	XLOC_000363	CDQ83_RS02700	NZ_NIOI01000001.1:631011-631884	group1	group2	OK	4.43864	2.27011	-0.967356	-1.11606	0.07065	0.355995	no
XLOC_000364	XLOC_000364	CDQ83_RS02705	NZ_NIOI01000001.1:632021-633590	group1	group2	OK	9.50451	15.996	0.751027	1.45703	0.0113	0.124887	no
XLOC_000365	XLOC_000365	CDQ83_RS02710	NZ_NIOI01000001.1:633790-636049	group1	group2	OK	19.6545	17.9586	-0.130189	-0.282714	0.61675	0.860713	no
XLOC_000366	XLOC_000366	CDQ83_RS02715	NZ_NIOI01000001.1:636540-638019	group1	group2	OK	20.5578	32.7424	0.671472	1.36991	0.0174	0.160697	no
XLOC_000367	XLOC_000367	CDQ83_RS02720	NZ_NIOI01000001.1:638028-639192	group1	group2	OK	12.1482	18.1276	0.577442	1.07593	0.0709	0.355995	no
XLOC_000368	XLOC_000368	CDQ83_RS02725	NZ_NIOI01000001.1:639440-640529	group1	group2	OK	52.7606	43.0668	-0.292883	-0.646978	0.27815	0.639995	no
XLOC_000369	XLOC_000369	uvrB	NZ_NIOI01000001.1:641924-643904	group1	group2	OK	127.051	119.498	-0.088427	-0.186494	0.7442	0.911857	no
XLOC_000370	XLOC_000370	CDQ83_RS02745	NZ_NIOI01000001.1:644297-646232	group1	group2	OK	199.131	151.439	-0.394982	-0.799309	0.1738	0.529813	no
XLOC_000371	XLOC_000371	CDQ83_RS02750	NZ_NIOI01000001.1:646379-647150	group1	group2	OK	213.555	162.441	-0.394687	-0.862553	0.12825	0.470352	no
XLOC_000372	XLOC_000372	thiT	NZ_NIOI01000001.1:647475-648114	group1	group2	OK	20.9845	31.5825	0.589801	1.05577	0.072	0.358816	no
XLOC_000373	XLOC_000373	CDQ83_RS02760	NZ_NIOI01000001.1:648313-649459	group1	group2	OK	183.07	159.512	-0.19873	-0.428093	0.44775	0.764929	no
XLOC_000374	XLOC_000374	CDQ83_RS02765	NZ_NIOI01000001.1:649837-650605	group1	group2	OK	79.0698	94.2241	0.252969	0.551549	0.333	0.686594	no
XLOC_000375	XLOC_000375	CDQ83_RS02770	NZ_NIOI01000001.1:650693-652244	group1	group2	OK	110.82	108.609	-0.0290822	-0.0646626	0.91485	0.968448	no
XLOC_000376	XLOC_000376	CDQ83_RS02780	NZ_NIOI01000001.1:654401-654477	group1	group2	OK	457.509	0	#NAME?	#NAME?	0.04185	0.257907	no
XLOC_000377	XLOC_000377	melA	NZ_NIOI01000001.1:658742-660059	group1	group2	OK	53.9321	35.3546	-0.609247	-1.34524	0.02015	0.173128	no
XLOC_000378	XLOC_000378	CDQ83_RS02805	NZ_NIOI01000001.1:660233-661532	group1	group2	OK	29.2054	15.7328	-0.892462	-1.82237	0.0018	0.0363709	yes
XLOC_000379	XLOC_000379	galT	NZ_NIOI01000001.1:663251-664820	group1	group2	OK	103.84	70.0476	-0.567956	-1.24244	0.02735	0.206301	no
XLOC_000380	XLOC_000380	CDQ83_RS02820	NZ_NIOI01000001.1:664872-666057	group1	group2	OK	118.305	88.2664	-0.422573	-0.928928	0.1064	0.434072	no
XLOC_000381	XLOC_000381	CDQ83_RS02830	NZ_NIOI01000001.1:667995-668859	group1	group2	OK	249.492	188.158	-0.407044	-0.883467	0.11825	0.452526	no
XLOC_000382	XLOC_000382	CDQ83_RS02835	NZ_NIOI01000001.1:668918-669629	group1	group2	OK	117.907	86.3327	-0.449665	-0.986972	0.0818	0.383574	no
XLOC_000383	XLOC_000383	CDQ83_RS02840	NZ_NIOI01000001.1:670276-671335	group1	group2	OK	70.3666	75.2452	0.0967079	0.215502	0.7046	0.895203	no
XLOC_000384	XLOC_000384	CDQ83_RS02860	NZ_NIOI01000001.1:675754-676750	group1	group2	OK	62.4198	88.9432	0.510881	1.11953	0.05165	0.294361	no
XLOC_000385	XLOC_000385	CDQ83_RS02870	NZ_NIOI01000001.1:679206-680238	group1	group2	OK	21.1752	25.8864	0.289816	0.577878	0.31915	0.673873	no
XLOC_000386	XLOC_000386	CDQ83_RS02875	NZ_NIOI01000001.1:680342-683084	group1	group2	OK	24.5267	30.3199	0.305911	0.667996	0.24015	0.609794	no
XLOC_000387	XLOC_000387	CDQ83_RS02885,CDQ83_RS02890	NZ_NIOI01000001.1:684009-686642	group1	group2	OK	23.4255	24.6542	0.0737564	0.141305	0.81135	0.936116	no
XLOC_000388	XLOC_000388	CDQ83_RS02895	NZ_NIOI01000001.1:686995-690325	group1	group2	OK	3.6028	2.42079	-0.57364	-0.996346	0.08135	0.382471	no
XLOC_000389	XLOC_000389	CDQ83_RS02900	NZ_NIOI01000001.1:690659-694514	group1	group2	OK	3.41429	3.28816	-0.0543068	-0.0991111	0.8582	0.952964	no
XLOC_000390	XLOC_000390	CDQ83_RS02905	NZ_NIOI01000001.1:694824-696219	group1	group2	OK	49.0572	21.899	-1.1636	-2.31446	5.00E-05	0.00228356	yes
XLOC_000391	XLOC_000391	CDQ83_RS02910	NZ_NIOI01000001.1:696237-696579	group1	group2	OK	115.072	26.3244	-2.12806	-3.35746	5.00E-05	0.00228356	yes
XLOC_000392	XLOC_000392	CDQ83_RS02920	NZ_NIOI01000001.1:698309-698501	group1	group2	OK	246.19	280.42	0.18782	0.293974	0.6071	0.854039	no
XLOC_000393	XLOC_000393	pheS	NZ_NIOI01000001.1:698607-699627	group1	group2	OK	136.913	111.759	-0.292865	-0.632819	0.2654	0.6342	no
XLOC_000394	XLOC_000394	CDQ83_RS02930	NZ_NIOI01000001.1:699672-702141	group1	group2	OK	92.0155	65.2005	-0.496993	-1.06112	0.07125	0.356678	no
XLOC_000395	XLOC_000395	CDQ83_RS02940	NZ_NIOI01000001.1:702939-704292	group1	group2	OK	493.617	437.538	-0.173984	-0.341316	0.543	0.821631	no
XLOC_000396	XLOC_000396	CDQ83_RS02950	NZ_NIOI01000001.1:705922-706006	group1	group2	NOTEST	0	0	0	0	1	1	no
XLOC_000397	XLOC_000397	CDQ83_RS02955,CDQ83_RS02960	NZ_NIOI01000001.1:706409-708451	group1	group2	OK	61.5836	70.3089	0.191161	0.389947	0.5037	0.803386	no
XLOC_000398	XLOC_000398	CDQ83_RS02965	NZ_NIOI01000001.1:708634-709987	group1	group2	NOTEST	0.364506	0.623108	0.773541	0	1	1	no
XLOC_000399	XLOC_000399	CDQ83_RS02970	NZ_NIOI01000001.1:709999-711394	group1	group2	NOTEST	0.879827	1.17336	0.415352	0	1	1	no
XLOC_000400	XLOC_000400	CDQ83_RS02975	NZ_NIOI01000001.1:711406-712042	group1	group2	OK	6.7685	4.74298	-0.513042	-0.61889	0.283	0.641903	no
XLOC_000401	XLOC_000401	CDQ83_RS02980	NZ_NIOI01000001.1:712321-712879	group1	group2	OK	31.5249	40.674	0.367617	0.676203	0.244	0.612572	no
XLOC_000402	XLOC_000402	CDQ83_RS02985	NZ_NIOI01000001.1:712996-713905	group1	group2	OK	20.96	32.2289	0.620714	1.24874	0.03665	0.245364	no
XLOC_000403	XLOC_000403	CDQ83_RS02990	NZ_NIOI01000001.1:714307-715315	group1	group2	OK	93.7795	107.743	0.200257	0.43747	0.4433	0.76341	no
XLOC_000404	XLOC_000404	CDQ83_RS02995	NZ_NIOI01000001.1:715350-715536	group1	group2	OK	270.53	314.781	0.218561	0.354849	0.5355	0.817471	no
XLOC_000405	XLOC_000405	CDQ83_RS03005,CDQ83_RS03010	NZ_NIOI01000001.1:716335-718436	group1	group2	OK	408.198	315.875	-0.369915	-0.730232	0.2057	0.567249	no
XLOC_000406	XLOC_000406	CDQ83_RS03015	NZ_NIOI01000001.1:718657-720244	group1	group2	OK	52.7875	36.4033	-0.536128	-1.20126	0.03465	0.237702	no
XLOC_000407	XLOC_000407	CDQ83_RS03020	NZ_NIOI01000001.1:720475-721471	group1	group2	OK	36.3475	46.8464	0.366081	0.77319	0.17725	0.536254	no
XLOC_000408	XLOC_000408	CDQ83_RS03025	NZ_NIOI01000001.1:721599-723243	group1	group2	OK	10.6952	13.4387	0.329424	0.630158	0.2773	0.639805	no
XLOC_000409	XLOC_000409	CDQ83_RS03030	NZ_NIOI01000001.1:723471-724428	group1	group2	OK	5.25075	3.66791	-0.517563	-0.7105	0.2583	0.630201	no
XLOC_000410	XLOC_000410	CDQ83_RS03035	NZ_NIOI01000001.1:724444-725302	group1	group2	OK	4.43726	5.73058	0.369012	0.505486	0.40875	0.738204	no
XLOC_000411	XLOC_000411	CDQ83_RS03040	NZ_NIOI01000001.1:725391-726015	group1	group2	OK	31.2885	51.0666	0.706749	1.36485	0.0202	0.173128	no
XLOC_000412	XLOC_000412	CDQ83_RS03045,CDQ83_RS03050	NZ_NIOI01000001.1:726070-728154	group1	group2	OK	59.3822	69.3409	0.223675	0.497095	0.3916	0.725067	no
XLOC_000413	XLOC_000413	CDQ83_RS03060	NZ_NIOI01000001.1:730289-731639	group1	group2	OK	248.161	194.649	-0.350398	-0.724542	0.20085	0.562316	no
XLOC_000414	XLOC_000414	CDQ83_RS03065	NZ_NIOI01000001.1:732135-732498	group1	group2	OK	202.598	237.353	0.228415	0.48538	0.39625	0.726735	no
XLOC_000415	XLOC_000415	glmS	NZ_NIOI01000001.1:733150-734974	group1	group2	OK	58.0445	56.0594	-0.0502044	-0.112894	0.84785	0.94825	no
XLOC_000416	XLOC_000416	CDQ83_RS03075	NZ_NIOI01000001.1:735451-736168	group1	group2	OK	59.8409	78.3683	0.389138	0.834723	0.14845	0.49692	no
XLOC_000417	XLOC_000417	CDQ83_RS03080	NZ_NIOI01000001.1:736260-736548	group1	group2	OK	263.423	316.976	0.266993	0.539185	0.3469	0.700703	no
XLOC_000418	XLOC_000418	CDQ83_RS03085	NZ_NIOI01000001.1:736650-737217	group1	group2	NOTEST	0	0	0	0	1	1	no
XLOC_000419	XLOC_000419	CDQ83_RS03090,CDQ83_RS03095	NZ_NIOI01000001.1:737295-739426	group1	group2	NOTEST	0	0	0	0	1	1	no
XLOC_000420	XLOC_000420	CDQ83_RS03100	NZ_NIOI01000001.1:739533-739839	group1	group2	OK	47.9846	47.8795	-0.00316248	-0.0048656	0.9733	0.991654	no
XLOC_000421	XLOC_000421	CDQ83_RS03105,CDQ83_RS03110	NZ_NIOI01000001.1:740366-741372	group1	group2	OK	84.9605	80.8065	-0.07232	-0.129925	0.81675	0.936949	no
XLOC_000422	XLOC_000422	CDQ83_RS03115	NZ_NIOI01000001.1:741625-742012	group1	group2	OK	24.7083	25.8207	0.0635302	0.0952133	0.86735	0.952964	no
XLOC_000423	XLOC_000423	CDQ83_RS03120	NZ_NIOI01000001.1:742016-744314	group1	group2	OK	11.8765	18.7933	0.662104	1.40412	0.01385	0.142518	no
XLOC_000424	XLOC_000424	CDQ83_RS03125	NZ_NIOI01000001.1:744496-744898	group1	group2	OK	34.6759	35.5392	0.0354781	0.058114	0.915	0.968448	no
XLOC_000425	XLOC_000425	CDQ83_RS03135	NZ_NIOI01000001.1:745534-746407	group1	group2	OK	36.9634	34.796	-0.0871761	-0.17445	0.7656	0.914998	no
XLOC_000426	XLOC_000426	CDQ83_RS03140	NZ_NIOI01000001.1:746888-747365	group1	group2	OK	38.0842	33.5538	-0.182714	-0.32515	0.5814	0.840729	no
XLOC_000427	XLOC_000427	CDQ83_RS03145	NZ_NIOI01000001.1:747375-747603	group1	group2	OK	84.3098	73.77	-0.192666	-0.266586	0.6273	0.86404	no
XLOC_000428	XLOC_000428	CDQ83_RS03150	NZ_NIOI01000001.1:747642-748704	group1	group2	OK	20.4211	15.0872	-0.436737	-0.836049	0.13885	0.484232	no
XLOC_000429	XLOC_000429	CDQ83_RS03155	NZ_NIOI01000001.1:749120-749414	group1	group2	OK	79.2729	103.904	0.390349	0.666175	0.25015	0.621461	no
XLOC_000430	XLOC_000430	CDQ83_RS03165	NZ_NIOI01000001.1:750756-751026	group1	group2	OK	24.5148	25.5666	0.0606086	0.0660193	0.9201	0.970816	no
XLOC_000431	XLOC_000431	CDQ83_RS03170	NZ_NIOI01000001.1:751190-752093	group1	group2	OK	9.97945	20.3034	1.02469	1.81928	0.0025	0.0450541	yes
XLOC_000432	XLOC_000432	CDQ83_RS03175	NZ_NIOI01000001.1:752269-753625	group1	group2	OK	10.8882	16.2753	0.579917	1.12394	0.04955	0.287304	no
XLOC_000433	XLOC_000433	CDQ83_RS03180	NZ_NIOI01000001.1:753628-753943	group1	group2	OK	17.3936	16.6155	-0.0660299	-0.074953	0.89305	0.96025	no
XLOC_000434	XLOC_000434	CDQ83_RS03185	NZ_NIOI01000001.1:753972-755670	group1	group2	OK	15.3508	21.7733	0.504248	1.05561	0.0652	0.339121	no
XLOC_000435	XLOC_000435	CDQ83_RS03190	NZ_NIOI01000001.1:756062-758354	group1	group2	OK	78.3776	96.566	0.301072	0.61305	0.2954	0.65266	no
XLOC_000436	XLOC_000436	CDQ83_RS03195	NZ_NIOI01000001.1:758548-758836	group1	group2	OK	5.58519	5.29762	-0.0762615	-0.0564278	0.89625	0.96025	no
XLOC_000437	XLOC_000437	CDQ83_RS03200	NZ_NIOI01000001.1:759116-759872	group1	group2	OK	24.2207	29.1919	0.269324	0.512485	0.3719	0.708118	no
XLOC_000438	XLOC_000438	CDQ83_RS03205	NZ_NIOI01000001.1:760026-761142	group1	group2	OK	18.7059	16.605	-0.171876	-0.331713	0.56775	0.8324	no
XLOC_000439	XLOC_000439	CDQ83_RS03210	NZ_NIOI01000001.1:761286-762084	group1	group2	OK	16.3933	12.0558	-0.443377	-0.76641	0.1748	0.531736	no
XLOC_000440	XLOC_000440	CDQ83_RS03215	NZ_NIOI01000001.1:762134-762599	group1	group2	OK	42.359	46.5401	0.135806	0.247167	0.65805	0.880393	no
XLOC_000441	XLOC_000441	CDQ83_RS03220	NZ_NIOI01000001.1:762857-763127	group1	group2	NOTEST	5.8277	4.2192	-0.465959	0	1	1	no
XLOC_000442	XLOC_000442	CDQ83_RS03225	NZ_NIOI01000001.1:763185-763449	group1	group2	OK	1.0325	5.50197	2.4138	1.3925	0.1821	0.542668	no
XLOC_000443	XLOC_000443	CDQ83_RS03230	NZ_NIOI01000001.1:763712-764498	group1	group2	NOTEST	0.947581	0.783364	-0.274566	0	1	1	no
XLOC_000444	XLOC_000444	CDQ83_RS03235	NZ_NIOI01000001.1:764836-765364	group1	group2	OK	104.169	94.9461	-0.13374	-0.284658	0.61635	0.860515	no
XLOC_000445	XLOC_000445	CDQ83_RS03240,CDQ83_RS03245	NZ_NIOI01000001.1:765448-766340	group1	group2	OK	161.958	110.333	-0.553758	-0.859153	0.1339	0.477636	no
XLOC_000446	XLOC_000446	CDQ83_RS03250	NZ_NIOI01000001.1:766405-766858	group1	group2	OK	68.5726	47.7216	-0.522989	-0.996833	0.08005	0.381912	no
XLOC_000447	XLOC_000447	CDQ83_RS03260	NZ_NIOI01000001.1:767298-769380	group1	group2	OK	199.855	142.839	-0.484567	-0.942319	0.0971	0.417394	no
XLOC_000448	XLOC_000448	CDQ83_RS03265	NZ_NIOI01000001.1:769448-770330	group1	group2	OK	273.391	205.187	-0.414021	-0.858336	0.13335	0.476515	no
XLOC_000449	XLOC_000449	CDQ83_RS03270	NZ_NIOI01000001.1:770501-771362	group1	group2	OK	79.1266	47.1834	-0.745883	-1.57647	0.0057	0.0815614	no
XLOC_000450	XLOC_000450	CDQ83_RS03275	NZ_NIOI01000001.1:771453-772086	group1	group2	OK	41.1798	28.1573	-0.54843	-1.03941	0.07265	0.359904	no
XLOC_000451	XLOC_000451	CDQ83_RS03280	NZ_NIOI01000001.1:772287-773154	group1	group2	OK	27.4263	32.4506	0.242686	0.483426	0.3973	0.727236	no
XLOC_000452	XLOC_000452	CDQ83_RS03285	NZ_NIOI01000001.1:773350-773812	group1	group2	OK	56.9482	70.0455	0.298642	0.591127	0.3009	0.6587	no
XLOC_000453	XLOC_000453	CDQ83_RS03290,CDQ83_RS03295	NZ_NIOI01000001.1:773889-777593	group1	group2	OK	114.095	107.842	-0.0813196	-0.173419	0.75975	0.914067	no
XLOC_000454	XLOC_000454	CDQ83_RS03300	NZ_NIOI01000001.1:778048-778963	group1	group2	OK	46.5528	44.0052	-0.0811949	-0.171673	0.7634	0.914067	no
XLOC_000455	XLOC_000455	rbsK	NZ_NIOI01000001.1:779029-779968	group1	group2	OK	55.3756	36.9096	-0.585253	-1.24864	0.02985	0.217768	no
XLOC_000456	XLOC_000456	CDQ83_RS03310	NZ_NIOI01000001.1:780276-780702	group1	group2	OK	214.392	80.4464	-1.41415	-2.79088	5.00E-05	0.00228356	yes
XLOC_000457	XLOC_000457	CDQ83_RS03375	NZ_NIOI01000001.1:793324-793846	group1	group2	OK	10.3784	9.98381	-0.0559164	-0.0761701	0.90055	0.961206	no
XLOC_000458	XLOC_000458	CDQ83_RS03380	NZ_NIOI01000001.1:794495-795194	group1	group2	OK	43.9759	31.0853	-0.500478	-1.00955	0.0813	0.382471	no
XLOC_000459	XLOC_000459	CDQ83_RS03385	NZ_NIOI01000001.1:795195-796599	group1	group2	OK	38.8569	32.4236	-0.261125	-0.583203	0.32055	0.674798	no
XLOC_000460	XLOC_000460	CDQ83_RS03390	NZ_NIOI01000001.1:797187-797562	group1	group2	OK	2017.98	1782.47	-0.179041	-0.364784	0.52345	0.811036	no
XLOC_000461	XLOC_000461	CDQ83_RS03395	NZ_NIOI01000001.1:797682-798813	group1	group2	OK	1378.43	1110.44	-0.311895	-0.59734	0.3005	0.658257	no
XLOC_000462	XLOC_000462	CDQ83_RS03400	NZ_NIOI01000001.1:799133-800384	group1	group2	OK	95.7445	64.4264	-0.571538	-1.25812	0.02955	0.216893	no
XLOC_000463	XLOC_000463	CDQ83_RS03405	NZ_NIOI01000001.1:800396-800660	group1	group2	OK	105.292	84.6475	-0.314863	-0.516168	0.3689	0.708067	no
XLOC_000464	XLOC_000464	CDQ83_RS03420	NZ_NIOI01000001.1:803373-803742	group1	group2	OK	314.782	149.717	-1.07211	-2.25991	5.00E-05	0.00228356	yes
XLOC_000465	XLOC_000465	CDQ83_RS03425	NZ_NIOI01000001.1:804125-804347	group1	group2	OK	294.176	111.181	-1.40377	-2.27836	0.0002	0.00694583	yes
XLOC_000466	XLOC_000466	cadA	NZ_NIOI01000001.1:804360-806205	group1	group2	OK	150.473	50.9045	-1.56364	-3.12413	5.00E-05	0.00228356	yes
XLOC_000467	XLOC_000467	CDQ83_RS03435	NZ_NIOI01000001.1:806579-806804	group1	group2	OK	366.927	393.69	0.101568	0.191207	0.74135	0.911379	no
XLOC_000468	XLOC_000468	feoB	NZ_NIOI01000001.1:806805-808578	group1	group2	OK	72.4879	53.579	-0.436074	-0.945213	0.1042	0.427897	no
XLOC_000469	XLOC_000469	CDQ83_RS03445	NZ_NIOI01000001.1:808590-808743	group1	group2	OK	29.5685	73.3562	1.31086	1.34406	0.20845	0.570117	no
XLOC_000470	XLOC_000470	CDQ83_RS03460	NZ_NIOI01000001.1:812214-814782	group1	group2	OK	8.72512	8.71332	-0.00195156	-0.00391096	0.9924	0.996585	no
XLOC_000471	XLOC_000471	CDQ83_RS03465	NZ_NIOI01000001.1:814799-816086	group1	group2	OK	11.5526	15.7385	0.446075	0.856614	0.13155	0.473126	no
XLOC_000472	XLOC_000472	CDQ83_RS03470	NZ_NIOI01000001.1:816168-817176	group1	group2	OK	22.7554	29.839	0.390992	0.796016	0.1691	0.526152	no
XLOC_000473	XLOC_000473	CDQ83_RS03475	NZ_NIOI01000001.1:817822-818425	group1	group2	OK	288.539	260.759	-0.146045	-0.328408	0.5837	0.841356	no
XLOC_000474	XLOC_000474	CDQ83_RS03480	NZ_NIOI01000001.1:818892-819669	group1	group2	OK	186.402	246.91	0.405571	0.883831	0.1302	0.470991	no
XLOC_000475	XLOC_000475	CDQ83_RS03485	NZ_NIOI01000001.1:819821-820322	group1	group2	OK	132.847	144.782	0.124115	0.269562	0.6278	0.86404	no
XLOC_000476	XLOC_000476	CDQ83_RS03490	NZ_NIOI01000001.1:820325-820868	group1	group2	OK	179.165	187.272	0.0638429	0.141552	0.80155	0.931429	no
XLOC_000477	XLOC_000477	CDQ83_RS03495	NZ_NIOI01000001.1:821016-821928	group1	group2	OK	61.4633	51.3721	-0.258739	-0.561479	0.32795	0.681237	no
XLOC_000478	XLOC_000478	CDQ83_RS03500,CDQ83_RS03505	NZ_NIOI01000001.1:822020-824875	group1	group2	OK	34.533	43.3357	0.327581	0.680251	0.2306	0.599419	no
XLOC_000479	XLOC_000479	CDQ83_RS03510	NZ_NIOI01000001.1:825373-827128	group1	group2	OK	171.656	118.381	-0.536085	-0.95967	0.0876	0.39611	no
XLOC_000480	XLOC_000480	CDQ83_RS03515	NZ_NIOI01000001.1:827237-828134	group1	group2	OK	42.7068	21.0094	-1.02343	-1.93473	0.00285	0.0497482	yes
XLOC_000481	XLOC_000481	CDQ83_RS03520	NZ_NIOI01000001.1:828146-829034	group1	group2	OK	38.2716	25.7321	-0.572706	-1.0782	0.07425	0.363509	no
XLOC_000482	XLOC_000482	yicI	NZ_NIOI01000001.1:829153-831484	group1	group2	OK	192.477	159.786	-0.268546	-0.530766	0.3545	0.703504	no
XLOC_000483	XLOC_000483	CDQ83_RS03530	NZ_NIOI01000001.1:831808-832309	group1	group2	OK	45.1994	61.6324	0.447386	0.857337	0.13795	0.483623	no
XLOC_000484	XLOC_000484	CDQ83_RS03535	NZ_NIOI01000001.1:832315-833089	group1	group2	OK	39.9846	39.7952	-0.00684873	-0.0142887	0.9807	0.993822	no
XLOC_000485	XLOC_000485	CDQ83_RS03540	NZ_NIOI01000001.1:833212-834241	group1	group2	OK	42.7517	35.7618	-0.257564	-0.553034	0.33125	0.685104	no
XLOC_000486	XLOC_000486	CDQ83_RS03550	NZ_NIOI01000001.1:835952-838628	group1	group2	OK	7.03408	7.05451	0.00418234	0.00818181	0.99	0.99608	no
XLOC_000487	XLOC_000487	CDQ83_RS03555	NZ_NIOI01000001.1:838731-839790	group1	group2	OK	73.7168	57.1617	-0.366945	-0.81247	0.15405	0.506013	no
XLOC_000488	XLOC_000488	CDQ83_RS03560	NZ_NIOI01000001.1:839910-840930	group1	group2	OK	56.6394	49.8476	-0.184284	-0.401774	0.486	0.788479	no
XLOC_000489	XLOC_000489	CDQ83_RS03565	NZ_NIOI01000001.1:841294-842203	group1	group2	OK	21.3599	18.5508	-0.203422	-0.393903	0.5111	0.805166	no
XLOC_000490	XLOC_000490	CDQ83_RS03570	NZ_NIOI01000001.1:842300-843149	group1	group2	OK	13.746	18.3787	0.419018	0.749476	0.1995	0.561242	no
XLOC_000491	XLOC_000491	CDQ83_RS03575	NZ_NIOI01000001.1:843266-844952	group1	group2	OK	31.168	47.0454	0.593985	1.29672	0.021	0.176358	no
XLOC_000492	XLOC_000492	CDQ83_RS03580	NZ_NIOI01000001.1:845077-847120	group1	group2	OK	4.98504	6.32035	0.3424	0.608155	0.2872	0.645836	no
XLOC_000493	XLOC_000493	CDQ83_RS03590	NZ_NIOI01000001.1:848902-849814	group1	group2	OK	25.2699	23.1897	-0.123938	-0.24275	0.6854	0.888377	no
XLOC_000494	XLOC_000494	CDQ83_RS03595	NZ_NIOI01000001.1:850104-850479	group1	group2	OK	34.0785	29.6228	-0.202154	-0.316393	0.5773	0.839459	no
XLOC_000495	XLOC_000495	CDQ83_RS03600,CDQ83_RS03605	NZ_NIOI01000001.1:850480-852002	group1	group2	OK	86.878	96.2015	0.14707	0.316431	0.58935	0.844967	no
XLOC_000496	XLOC_000496	CDQ83_RS03610	NZ_NIOI01000001.1:852500-853232	group1	group2	OK	12.3929	24.7418	0.997435	1.70087	0.00385	0.0626141	no
XLOC_000497	XLOC_000497	CDQ83_RS03615	NZ_NIOI01000001.1:853623-855429	group1	group2	OK	279.282	246.788	-0.178449	-0.345066	0.53705	0.817965	no
XLOC_000498	XLOC_000498	CDQ83_RS03620	NZ_NIOI01000001.1:855502-855919	group1	group2	OK	352.832	428.868	0.281554	0.612326	0.2877	0.645836	no
XLOC_000499	XLOC_000499	CDQ83_RS03625	NZ_NIOI01000001.1:855942-856362	group1	group2	OK	272.857	312.523	0.195816	0.425765	0.444	0.763433	no
XLOC_000500	XLOC_000500	CDQ83_RS03635	NZ_NIOI01000001.1:857064-859614	group1	group2	OK	39.8007	32.8093	-0.278688	-0.61409	0.28265	0.641903	no
XLOC_000501	XLOC_000501	CDQ83_RS03645	NZ_NIOI01000001.1:862661-863207	group1	group2	OK	49.7673	57.6893	0.213105	0.420926	0.45975	0.772584	no
XLOC_000502	XLOC_000502	nagZ	NZ_NIOI01000001.1:863364-864630	group1	group2	OK	60.384	46.0818	-0.389969	-0.873758	0.1315	0.473126	no
XLOC_000503	XLOC_000503	CDQ83_RS03655	NZ_NIOI01000001.1:865051-865495	group1	group2	OK	55.9265	44.693	-0.323485	-0.599482	0.2979	0.655144	no
XLOC_000504	XLOC_000504	CDQ83_RS03660	NZ_NIOI01000001.1:865632-867264	group1	group2	OK	87.7977	66.6907	-0.396698	-0.870874	0.13645	0.482794	no
XLOC_000505	XLOC_000505	CDQ83_RS03665	NZ_NIOI01000001.1:867352-868063	group1	group2	OK	92.8957	79.1046	-0.23185	-0.505711	0.38025	0.715315	no
XLOC_000506	XLOC_000506	CDQ83_RS03670	NZ_NIOI01000001.1:868427-869615	group1	group2	OK	12.2753	11.8963	-0.0452411	-0.0859196	0.87925	0.956663	no
XLOC_000507	XLOC_000507	larE	NZ_NIOI01000001.1:869983-870811	group1	group2	OK	400.984	308.796	-0.376894	-0.781279	0.16665	0.525649	no
XLOC_000508	XLOC_000508	CDQ83_RS03680,CDQ83_RS03685	NZ_NIOI01000001.1:870875-872571	group1	group2	OK	620.178	429.728	-0.529257	-0.999834	0.0813	0.382471	no
XLOC_000509	XLOC_000509	CDQ83_RS03690	NZ_NIOI01000001.1:872918-873725	group1	group2	OK	484.042	521.667	0.107998	0.21636	0.7071	0.896718	no
XLOC_000510	XLOC_000510	cysK	NZ_NIOI01000001.1:874436-875372	group1	group2	OK	143.007	173.373	0.277788	0.610491	0.28475	0.643632	no
XLOC_000511	XLOC_000511	CDQ83_RS03700	NZ_NIOI01000001.1:875576-876290	group1	group2	OK	16.2557	24.2666	0.578025	0.960389	0.0973	0.417501	no
XLOC_000512	XLOC_000512	CDQ83_RS03705	NZ_NIOI01000001.1:876642-877377	group1	group2	OK	57.8398	55.6878	-0.054702	-0.115847	0.8407	0.945063	no
XLOC_000513	XLOC_000513	CDQ83_RS03710	NZ_NIOI01000001.1:877570-879904	group1	group2	OK	463.364	385.649	-0.26486	-0.497774	0.3914	0.725067	no
XLOC_000514	XLOC_000514	CDQ83_RS03715	NZ_NIOI01000001.1:880103-881420	group1	group2	OK	324.354	270.705	-0.260849	-0.525271	0.34805	0.700703	no
XLOC_000515	XLOC_000515	CDQ83_RS03720	NZ_NIOI01000001.1:881698-881953	group1	group2	OK	1451.74	1406.4	-0.0457786	-0.0991392	0.86475	0.952964	no
XLOC_000516	XLOC_000516	CDQ83_RS03730	NZ_NIOI01000001.1:883104-885063	group1	group2	OK	92.839	74.1712	-0.323871	-0.699787	0.2236	0.592123	no
XLOC_000517	XLOC_000517	CDQ83_RS03735	NZ_NIOI01000001.1:885137-885596	group1	group2	OK	4719.81	1599.46	-1.56115	-2.30288	5.00E-05	0.00228356	yes
XLOC_000518	XLOC_000518	CDQ83_RS03740,CDQ83_RS03745	NZ_NIOI01000001.1:885865-888927	group1	group2	OK	144.133	96.1818	-0.583562	-1.01398	0.0736	0.361633	no
XLOC_000519	XLOC_000519	recJ	NZ_NIOI01000001.1:888932-891230	group1	group2	OK	63.1932	56.0014	-0.174308	-0.376697	0.5151	0.806643	no
XLOC_000520	XLOC_000520	CDQ83_RS03755,CDQ83_RS03760	NZ_NIOI01000001.1:891478-893235	group1	group2	OK	229.558	207.794	-0.143705	-0.284499	0.622	0.861249	no
XLOC_000521	XLOC_000521	cas10	NZ_NIOI01000001.1:893429-895847	group1	group2	OK	44.1227	37.7579	-0.224741	-0.490962	0.3881	0.723267	no
XLOC_000522	XLOC_000522	csm2	NZ_NIOI01000001.1:895859-896339	group1	group2	OK	46.0829	40.9504	-0.170353	-0.312644	0.5957	0.848739	no
XLOC_000523	XLOC_000523	csm3,csm4,csm5	NZ_NIOI01000001.1:896368-899122	group1	group2	OK	116.253	103.162	-0.172351	-0.358454	0.5315	0.81588	no
XLOC_000524	XLOC_000524	CDQ83_RS03790	NZ_NIOI01000001.1:900664-901459	group1	group2	OK	27.1773	28.4179	0.0643954	0.123883	0.8279	0.939495	no
XLOC_000525	XLOC_000525	CDQ83_RS03795	NZ_NIOI01000001.1:901495-902845	group1	group2	OK	14.5418	15.9281	0.131367	0.2554	0.6525	0.878016	no
XLOC_000526	XLOC_000526	CDQ83_RS03800	NZ_NIOI01000001.1:903068-903443	group1	group2	OK	17.0728	22.0215	0.367213	0.483315	0.3889	0.723638	no
XLOC_000527	XLOC_000527	CDQ83_RS03805	NZ_NIOI01000001.1:903511-903892	group1	group2	OK	12.179	13.639	0.163337	0.192429	0.7373	0.908136	no
XLOC_000528	XLOC_000528	lysA	NZ_NIOI01000001.1:904420-905701	group1	group2	OK	133.797	124.821	-0.100183	-0.217567	0.7051	0.895203	no
XLOC_000529	XLOC_000529	CDQ83_RS03815	NZ_NIOI01000001.1:906178-907246	group1	group2	OK	259.272	158.998	-0.705455	-1.50391	0.00855	0.105969	no
XLOC_000530	XLOC_000530	CDQ83_RS03820	NZ_NIOI01000001.1:907401-909006	group1	group2	OK	302.996	188.488	-0.684825	-1.38345	0.0181	0.163538	no
XLOC_000531	XLOC_000531	CDQ83_RS03825	NZ_NIOI01000001.1:909373-910312	group1	group2	OK	92.5672	71.0908	-0.380837	-0.851355	0.1367	0.482794	no
XLOC_000532	XLOC_000532	CDQ83_RS03835	NZ_NIOI01000001.1:912380-912914	group1	group2	OK	107.434	150.23	0.483716	0.989534	0.09435	0.412168	no
XLOC_000533	XLOC_000533	CDQ83_RS03840	NZ_NIOI01000001.1:912948-913128	group1	group2	OK	716.2	1304.86	0.865466	1.60026	0.0081	0.102777	no
XLOC_000534	XLOC_000534	CDQ83_RS03845	NZ_NIOI01000001.1:913401-914451	group1	group2	OK	10.1962	17.4988	0.779228	1.33407	0.02175	0.179213	no
XLOC_000535	XLOC_000535	alaS	NZ_NIOI01000001.1:915272-917915	group1	group2	OK	205.727	173.244	-0.247929	-0.488286	0.3931	0.725067	no
XLOC_000536	XLOC_000536	CDQ83_RS03855	NZ_NIOI01000001.1:918198-918543	group1	group2	OK	274.316	263.161	-0.0598913	-0.130708	0.81765	0.937279	no
XLOC_000537	XLOC_000537	CDQ83_RS03860	NZ_NIOI01000001.1:918726-918903	group1	group2	OK	6775.62	10533.3	0.636527	1.36578	0.0158	0.154479	no
XLOC_000538	XLOC_000538	CDQ83_RS03865	NZ_NIOI01000001.1:918917-919361	group1	group2	OK	4068.27	5602.67	0.461701	0.860875	0.13545	0.480415	no
XLOC_000539	XLOC_000539	CDQ83_RS03870	NZ_NIOI01000001.1:919555-920704	group1	group2	OK	69.0247	66.854	-0.0460996	-0.102599	0.8616	0.952964	no
XLOC_000540	XLOC_000540	CDQ83_RS03875	NZ_NIOI01000001.1:920836-921634	group1	group2	OK	76.1606	68.19	-0.159486	-0.350996	0.54395	0.821717	no
XLOC_000541	XLOC_000541	CDQ83_RS03880	NZ_NIOI01000001.1:921814-924976	group1	group2	OK	146.849	143.738	-0.0308938	-0.0611422	0.91395	0.968258	no
XLOC_000542	XLOC_000542	CDQ83_RS03885	NZ_NIOI01000001.1:925253-926954	group1	group2	OK	435.451	372.619	-0.224807	-0.432754	0.44825	0.764929	no
XLOC_000543	XLOC_000543	CDQ83_RS03890	NZ_NIOI01000001.1:927411-928179	group1	group2	OK	36.2286	37.0036	0.030538	0.0614838	0.91655	0.969165	no
XLOC_000544	XLOC_000544	CDQ83_RS03895	NZ_NIOI01000001.1:928681-929593	group1	group2	OK	1494.16	1691.28	0.178784	0.328529	0.56635	0.831445	no
XLOC_000545	XLOC_000545	CDQ83_RS03900,holA	NZ_NIOI01000001.1:929650-933078	group1	group2	OK	141.665	122.279	-0.212312	-0.399414	0.4876	0.790305	no
XLOC_000546	XLOC_000546	CDQ83_RS03915	NZ_NIOI01000001.1:934040-934667	group1	group2	OK	34.5868	41.7536	0.271678	0.516767	0.3645	0.707131	no
XLOC_000547	XLOC_000547	CDQ83_RS03925	NZ_NIOI01000001.1:935622-936627	group1	group2	OK	19.0562	26.3108	0.465393	0.913897	0.12955	0.470352	no
XLOC_000548	XLOC_000548	CDQ83_RS03930	NZ_NIOI01000001.1:936778-938209	group1	group2	NOTEST	0	0	0	0	1	1	no
XLOC_000549	XLOC_000549	CDQ83_RS03935	NZ_NIOI01000001.1:938624-939479	group1	group2	OK	253.863	224.001	-0.180544	-0.391849	0.50595	0.803639	no
XLOC_000550	XLOC_000550	CDQ83_RS03940	NZ_NIOI01000001.1:939652-940348	group1	group2	OK	88.4516	95.3766	0.108747	0.23974	0.6744	0.884414	no
XLOC_000551	XLOC_000551	ligA	NZ_NIOI01000001.1:940387-942355	group1	group2	OK	125.726	111.8	-0.169366	-0.356114	0.5433	0.821631	no
XLOC_000552	XLOC_000552	CDQ83_RS03950	NZ_NIOI01000001.1:942960-943317	group1	group2	OK	2193.99	3528.78	0.685614	1.19577	0.0369	0.245419	no
XLOC_000553	XLOC_000553	CDQ83_RS03960	NZ_NIOI01000001.1:945538-946135	group1	group2	OK	42.2015	28.2654	-0.578257	-1.11438	0.06025	0.32399	no
XLOC_000554	XLOC_000554	CDQ83_RS03965	NZ_NIOI01000001.1:946294-947476	group1	group2	OK	120.873	143.642	0.24898	0.514477	0.367	0.707131	no
XLOC_000555	XLOC_000555	CDQ83_RS03975	NZ_NIOI01000001.1:948451-950017	group1	group2	OK	99.4305	89.9709	-0.14423	-0.306314	0.60165	0.851103	no
XLOC_000556	XLOC_000556	CDQ83_RS03985	NZ_NIOI01000001.1:951913-952357	group1	group2	OK	337.223	523.008	0.633132	1.36945	0.0173	0.160664	no
XLOC_000557	XLOC_000557	CDQ83_RS03995	NZ_NIOI01000001.1:953735-954491	group1	group2	OK	144.934	124.128	-0.223567	-0.505033	0.3895	0.723853	no
XLOC_000558	XLOC_000558	CDQ83_RS04000	NZ_NIOI01000001.1:954516-955191	group1	group2	OK	151.916	129.055	-0.235287	-0.525272	0.34555	0.699917	no
XLOC_000559	XLOC_000559	CDQ83_RS04005	NZ_NIOI01000001.1:955309-955516	group1	group2	OK	686.197	576.001	-0.252552	-0.50478	0.38465	0.720058	no
XLOC_000560	XLOC_000560	vorB	NZ_NIOI01000001.1:955565-956627	group1	group2	OK	253.861	181.998	-0.480114	-1.01669	0.08145	0.382471	no
XLOC_000561	XLOC_000561	CDQ83_RS04015	NZ_NIOI01000001.1:956912-957659	group1	group2	OK	235.036	188.022	-0.321975	-0.706517	0.21715	0.581577	no
XLOC_000562	XLOC_000562	CDQ83_RS04020	NZ_NIOI01000001.1:957663-958197	group1	group2	OK	387.914	326.114	-0.250357	-0.55332	0.33605	0.689896	no
XLOC_000563	XLOC_000563	CDQ83_RS04035	NZ_NIOI01000001.1:961736-962933	group1	group2	OK	43.5939	31.0819	-0.488054	-1.04031	0.07045	0.355995	no
XLOC_000564	XLOC_000564	CDQ83_RS04050	NZ_NIOI01000001.1:963884-964688	group1	group2	OK	22.9555	31.7099	0.466095	0.898712	0.1281	0.470352	no
XLOC_000565	XLOC_000565	CDQ83_RS04065	NZ_NIOI01000001.1:967675-968134	group1	group2	OK	77.3024	87.7637	0.183112	0.372102	0.52735	0.813222	no
XLOC_000566	XLOC_000566	thpR	NZ_NIOI01000001.1:968284-968836	group1	group2	OK	76.2526	88.546	0.21564	0.452757	0.4267	0.752972	no
XLOC_000567	XLOC_000567	CDQ83_RS04075	NZ_NIOI01000001.1:968876-968996	group1	group2	NOTEST	0	22.9183	inf	0	1	1	no
XLOC_000568	XLOC_000568	CDQ83_RS04080	NZ_NIOI01000001.1:969483-970689	group1	group2	OK	100.722	126.948	0.333852	0.727115	0.21485	0.57827	no
XLOC_000569	XLOC_000569	CDQ83_RS04085	NZ_NIOI01000001.1:970809-971817	group1	group2	OK	511.656	481.431	-0.0878455	-0.172409	0.7642	0.914516	no
XLOC_000570	XLOC_000570	CDQ83_RS04090	NZ_NIOI01000001.1:971899-972619	group1	group2	OK	697.679	759.858	0.123168	0.244747	0.6762	0.884732	no
XLOC_000571	XLOC_000571	CDQ83_RS04095	NZ_NIOI01000001.1:972684-973773	group1	group2	OK	1532.23	2175.87	0.505966	0.925081	0.1083	0.436279	no
XLOC_000572	XLOC_000572	CDQ83_RS04110	NZ_NIOI01000001.1:975920-976121	group1	group2	OK	576.28	1301.67	1.17553	2.21025	0.0002	0.00694583	yes
XLOC_000573	XLOC_000573	CDQ83_RS04120,CDQ83_RS04125	NZ_NIOI01000001.1:976613-978432	group1	group2	OK	234.591	259.283	0.144379	0.281968	0.6286	0.86404	no
XLOC_000574	XLOC_000574	CDQ83_RS04130	NZ_NIOI01000001.1:978814-980143	group1	group2	OK	132.022	99.4044	-0.409394	-0.891541	0.1219	0.455622	no
XLOC_000575	XLOC_000575	CDQ83_RS04135	NZ_NIOI01000001.1:980205-981669	group1	group2	OK	139.228	106.782	-0.382786	-0.82599	0.14595	0.493506	no
XLOC_000576	XLOC_000576	CDQ83_RS04145	NZ_NIOI01000001.1:982350-983469	group1	group2	OK	55.7911	50.5346	-0.142765	-0.316841	0.57805	0.839747	no
XLOC_000577	XLOC_000577	CDQ83_RS04160	NZ_NIOI01000001.1:986611-987664	group1	group2	OK	616.56	671.264	0.122639	0.239917	0.6722	0.883372	no
XLOC_000578	XLOC_000578	CDQ83_RS04165	NZ_NIOI01000001.1:987894-989001	group1	group2	OK	61.8695	50.5569	-0.291318	-0.542952	0.3482	0.700703	no
XLOC_000579	XLOC_000579	CDQ83_RS04180	NZ_NIOI01000001.1:992735-994568	group1	group2	OK	136.806	137.179	0.00392632	0.00808074	0.9873	0.994759	no
XLOC_000580	XLOC_000580	CDQ83_RS04185,CDQ83_RS04190	NZ_NIOI01000001.1:994952-997176	group1	group2	NOTEST	0	0	0	0	1	1	no
XLOC_000581	XLOC_000581	murA	NZ_NIOI01000001.1:1002288-1003242	group1	group2	OK	523.733	441.996	-0.244799	-0.477963	0.39635	0.726735	no
XLOC_000582	XLOC_000582	CDQ83_RS04215	NZ_NIOI01000001.1:1003318-1004164	group1	group2	OK	231.907	215.774	-0.104025	-0.222152	0.68675	0.888377	no
XLOC_000583	XLOC_000583	CDQ83_RS04220	NZ_NIOI01000001.1:1004192-1004564	group1	group2	OK	208.881	178.691	-0.225214	-0.47822	0.41085	0.739399	no
XLOC_000584	XLOC_000584	ftsA	NZ_NIOI01000001.1:1004605-1005850	group1	group2	OK	369.844	320.403	-0.207029	-0.414492	0.46835	0.777603	no
XLOC_000585	XLOC_000585	ftsZ	NZ_NIOI01000001.1:1006002-1007097	group1	group2	OK	451.664	422.84	-0.0951389	-0.188897	0.7466	0.912123	no
XLOC_000586	XLOC_000586	spoIIGA	NZ_NIOI01000001.1:1007346-1008249	group1	group2	OK	126.492	153.869	0.282663	0.57686	0.30945	0.665188	no
XLOC_000587	XLOC_000587	sigE	NZ_NIOI01000001.1:1008320-1009052	group1	group2	OK	258.114	345.493	0.420645	0.851057	0.1347	0.479797	no
XLOC_000588	XLOC_000588	sigG	NZ_NIOI01000001.1:1009192-1009966	group1	group2	OK	129.246	247.479	0.937194	1.93041	0.0015	0.0322645	yes
XLOC_000589	XLOC_000589	CDQ83_RS04250	NZ_NIOI01000001.1:1010223-1010484	group1	group2	OK	216.413	207.471	-0.0608786	-0.11227	0.84245	0.945063	no
XLOC_000590	XLOC_000590	nrdR	NZ_NIOI01000001.1:1010597-1011065	group1	group2	OK	321.684	347.395	0.110934	0.245864	0.669	0.883312	no
XLOC_000591	XLOC_000591	CDQ83_RS04260	NZ_NIOI01000001.1:1011320-1012856	group1	group2	OK	137.777	107.749	-0.354654	-0.763863	0.18045	0.541025	no
XLOC_000592	XLOC_000592	miaB	NZ_NIOI01000001.1:1013280-1014726	group1	group2	OK	183.865	147.519	-0.317739	-0.662408	0.24555	0.614612	no
XLOC_000593	XLOC_000593	CDQ83_RS04270	NZ_NIOI01000001.1:1014847-1015237	group1	group2	OK	268.849	189.765	-0.502584	-1.09996	0.05495	0.306873	no
XLOC_000594	XLOC_000594	mutS	NZ_NIOI01000001.1:1015255-1017880	group1	group2	OK	181.938	123.755	-0.555955	-1.11625	0.05155	0.294361	no
XLOC_000595	XLOC_000595	mutL	NZ_NIOI01000001.1:1017891-1018977	group1	group2	OK	152.451	99.2757	-0.618831	-1.34831	0.0201	0.173128	no
XLOC_000596	XLOC_000596	CDQ83_RS04285	NZ_NIOI01000001.1:1019208-1020420	group1	group2	OK	112.733	75.2187	-0.583748	-1.27947	0.02215	0.179213	no
XLOC_000597	XLOC_000597	miaA	NZ_NIOI01000001.1:1020463-1021405	group1	group2	OK	99.3646	79.5736	-0.320442	-0.710817	0.2122	0.573724	no
XLOC_000598	XLOC_000598	hfq	NZ_NIOI01000001.1:1021503-1021743	group1	group2	OK	588.816	935.946	0.668609	1.42151	0.0137	0.14185	no
XLOC_000599	XLOC_000599	CDQ83_RS04305	NZ_NIOI01000001.1:1023057-1023345	group1	group2	OK	11.6088	32.2099	1.47228	1.54345	0.01735	0.16068	no
XLOC_000600	XLOC_000600	CDQ83_RS04310	NZ_NIOI01000001.1:1023455-1023671	group1	group2	OK	94.4608	81.2352	-0.21761	-0.2991	0.59845	0.849376	no
XLOC_000601	XLOC_000601	CDQ83_RS04315	NZ_NIOI01000001.1:1024166-1024508	group1	group2	OK	58.7088	91.9692	0.647575	1.15165	0.05075	0.292805	no
XLOC_000602	XLOC_000602	CDQ83_RS04320	NZ_NIOI01000001.1:1024711-1026967	group1	group2	OK	59.9267	39.8788	-0.587575	-1.29145	0.0256	0.198489	no
XLOC_000603	XLOC_000603	CDQ83_RS04335	NZ_NIOI01000001.1:1030901-1032065	group1	group2	OK	107.587	81.7864	-0.395575	-0.880807	0.1328	0.475775	no
XLOC_000604	XLOC_000604	thiI	NZ_NIOI01000001.1:1032074-1033262	group1	group2	OK	105.426	83.3608	-0.338785	-0.745458	0.1976	0.558304	no
XLOC_000605	XLOC_000605	CDQ83_RS04345	NZ_NIOI01000001.1:1033408-1034800	group1	group2	OK	68.4046	58.0653	-0.236418	-0.524547	0.35895	0.705625	no
XLOC_000606	XLOC_000606	CDQ83_RS04350	NZ_NIOI01000001.1:1034938-1035631	group1	group2	OK	184.096	204.098	0.148806	0.328764	0.56145	0.828263	no
XLOC_000607	XLOC_000607	CDQ83_RS04355	NZ_NIOI01000001.1:1035730-1036711	group1	group2	OK	150.832	128.752	-0.228353	-0.496981	0.38385	0.719368	no
XLOC_000608	XLOC_000608	CDQ83_RS04360	NZ_NIOI01000001.1:1037029-1038265	group1	group2	OK	255.928	206.824	-0.30733	-0.641042	0.2588	0.630201	no
XLOC_000609	XLOC_000609	CDQ83_RS04365	NZ_NIOI01000001.1:1038503-1039796	group1	group2	OK	88.0583	81.9228	-0.104194	-0.22947	0.67735	0.884893	no
XLOC_000610	XLOC_000610	CDQ83_RS04370	NZ_NIOI01000001.1:1040061-1042554	group1	group2	OK	13.5184	17.6522	0.384926	0.826023	0.14545	0.492815	no
XLOC_000611	XLOC_000611	CDQ83_RS04375	NZ_NIOI01000001.1:1042569-1043469	group1	group2	OK	15.9185	21.2383	0.415965	0.768868	0.19245	0.556288	no
XLOC_000612	XLOC_000612	CDQ83_RS04380	NZ_NIOI01000001.1:1043499-1044219	group1	group2	OK	29.5858	35.7006	0.271042	0.524007	0.35895	0.705625	no
XLOC_000613	XLOC_000613	CDQ83_RS04385	NZ_NIOI01000001.1:1044239-1045985	group1	group2	OK	28.9909	28.0953	-0.0452707	-0.100177	0.86235	0.952964	no
XLOC_000614	XLOC_000614	larA	NZ_NIOI01000001.1:1046341-1047592	group1	group2	OK	108.216	104.458	-0.0509954	-0.111567	0.84105	0.945063	no
XLOC_000615	XLOC_000615	CDQ83_RS04395	NZ_NIOI01000001.1:1047831-1048119	group1	group2	OK	92.5618	148.447	0.68146	1.17235	0.0404	0.253183	no
XLOC_000616	XLOC_000616	CDQ83_RS04400	NZ_NIOI01000001.1:1048285-1049716	group1	group2	NOTEST	0	0	0	0	1	1	no
XLOC_000617	XLOC_000617	CDQ83_RS04405	NZ_NIOI01000001.1:1050039-1050489	group1	group2	OK	474.127	512.964	0.113586	0.248537	0.66865	0.883312	no
XLOC_000618	XLOC_000618	nifS	NZ_NIOI01000001.1:1050682-1051864	group1	group2	OK	1090.86	759.848	-0.521678	-0.985052	0.0836	0.385508	no
XLOC_000619	XLOC_000619	nifU	NZ_NIOI01000001.1:1051866-1052322	group1	group2	OK	1352.44	1013.76	-0.41585	-0.841225	0.13845	0.484232	no
XLOC_000620	XLOC_000620	mnmA	NZ_NIOI01000001.1:1052342-1053425	group1	group2	OK	283.4	187.062	-0.59932	-1.23545	0.03605	0.243638	no
XLOC_000621	XLOC_000621	CDQ83_RS04435	NZ_NIOI01000001.1:1055530-1056496	group1	group2	OK	1180.21	1541.82	0.385582	0.729366	0.20485	0.56678	no
XLOC_000622	XLOC_000622	CDQ83_RS04440	NZ_NIOI01000001.1:1056655-1058089	group1	group2	OK	336.741	252.787	-0.413716	-0.832064	0.14665	0.494712	no
XLOC_000623	XLOC_000623	CDQ83_RS04460	NZ_NIOI01000001.1:1062610-1063189	group1	group2	OK	752.325	1093.58	0.539629	0.923687	0.1106	0.440948	no
XLOC_000624	XLOC_000624	CDQ83_RS04480	NZ_NIOI01000001.1:1067118-1068408	group1	group2	NOTEST	0	0	0	0	1	1	no
XLOC_000625	XLOC_000625	CDQ83_RS04535	NZ_NIOI01000001.1:1076876-1077089	group1	group2	OK	867.886	2378.36	1.45439	2.93176	5.00E-05	0.00228356	yes
XLOC_000626	XLOC_000626	CDQ83_RS04540	NZ_NIOI01000001.1:1077250-1079170	group1	group2	OK	62.1266	171.924	1.46849	2.90746	5.00E-05	0.00228356	yes
XLOC_000627	XLOC_000627	CDQ83_RS04545	NZ_NIOI01000001.1:1079321-1080320	group1	group2	NOTEST	0	0	0	0	1	1	no
XLOC_000628	XLOC_000628	CDQ83_RS04550,CDQ83_RS04555,CDQ83_RS04560	NZ_NIOI01000001.1:1080322-1083331	group1	group2	OK	1.49351	5.39557	1.85307	1.90896	0.00125	0.0279698	yes
XLOC_000629	XLOC_000629	CDQ83_RS04565	NZ_NIOI01000001.1:1083346-1083592	group1	group2	OK	304.309	784.828	1.36684	2.74145	5.00E-05	0.00228356	yes
XLOC_000630	XLOC_000630	CDQ83_RS04595	NZ_NIOI01000001.1:1089894-1091658	group1	group2	OK	22.4164	21.1527	-0.0837147	-0.180249	0.75695	0.913716	no
XLOC_000631	XLOC_000631	CDQ83_RS04600	NZ_NIOI01000001.1:1091661-1093269	group1	group2	OK	20.7731	21.7109	0.0637018	0.132759	0.82105	0.938745	no
XLOC_000632	XLOC_000632	CDQ83_RS04610,CDQ83_RS04615	NZ_NIOI01000001.1:1093882-1096119	group1	group2	NOTEST	0	0	0	0	1	1	no
XLOC_000633	XLOC_000633	CDQ83_RS04865	NZ_NIOI01000001.1:1144158-1145112	group1	group2	OK	319.266	282.565	-0.176176	-0.365166	0.52665	0.812894	no
XLOC_000634	XLOC_000634	CDQ83_RS04870	NZ_NIOI01000001.1:1145481-1146423	group1	group2	OK	455.584	437.358	-0.0589045	-0.119819	0.83065	0.939495	no
XLOC_000635	XLOC_000635	CDQ83_RS04875,CDQ83_RS04880	NZ_NIOI01000001.1:1146424-1150287	group1	group2	OK	196.928	163.307	-0.270088	-0.507495	0.3799	0.715315	no
XLOC_000636	XLOC_000636	CDQ83_RS04890	NZ_NIOI01000001.1:1151613-1152507	group1	group2	OK	16.1415	20.8396	0.368555	0.677618	0.23675	0.606972	no
XLOC_000637	XLOC_000637	CDQ83_RS05055	NZ_NIOI01000001.1:1195056-1195938	group1	group2	OK	35.3027	35.5685	0.0108241	0.0218745	0.96765	0.991585	no
XLOC_000638	XLOC_000638	CDQ83_RS05075	NZ_NIOI01000001.1:1199837-1200638	group1	group2	OK	87.8672	40.4099	-1.12062	-1.81658	0.00125	0.0279698	yes
XLOC_000639	XLOC_000639	CDQ83_RS05145	NZ_NIOI01000001.1:1217410-1217875	group1	group2	OK	57.8897	29.7467	-0.960577	-1.73706	0.0042	0.0673212	no
XLOC_000640	XLOC_000640	CDQ83_RS05150	NZ_NIOI01000001.1:1218436-1219225	group1	group2	OK	30.2299	29.5062	-0.034956	-0.0685558	0.903	0.962776	no
XLOC_000641	XLOC_000641	CDQ83_RS05165	NZ_NIOI01000001.1:1219693-1219777	group1	group2	OK	1250.37	0	#NAME?	#NAME?	5.00E-05	0.00228356	yes
XLOC_000642	XLOC_000642	CDQ83_RS05170	NZ_NIOI01000001.1:1219886-1220258	group1	group2	OK	170.436	165.284	-0.0442793	-0.092734	0.874	0.954131	no
XLOC_000643	XLOC_000643	CDQ83_RS05250	NZ_NIOI01000001.1:1232511-1233129	group1	group2	OK	61.8177	84.1077	0.444217	0.854756	0.1413	0.48886	no
XLOC_000644	XLOC_000644	CDQ83_RS05265	NZ_NIOI01000001.1:1237310-1238666	group1	group2	OK	254.559	220.298	-0.208544	-0.429501	0.4528	0.768347	no
XLOC_000645	XLOC_000645	xth	NZ_NIOI01000001.1:1238722-1239478	group1	group2	OK	273.811	240.675	-0.186093	-0.404504	0.47945	0.782804	no
XLOC_000646	XLOC_000646	CDQ83_RS05290,CDQ83_RS05295	NZ_NIOI01000001.1:1244488-1246525	group1	group2	NOTEST	0	0	0	0	1	1	no
XLOC_000647	XLOC_000647	CDQ83_RS05625	NZ_NIOI01000001.1:1312781-1312892	group1	group2	NOTEST	0	0	0	0	1	1	no
XLOC_000648	XLOC_000648	CDQ83_RS05700	NZ_NIOI01000001.1:1329405-1329609	group1	group2	OK	127.498	140.628	0.141407	0.200982	0.72575	0.901845	no
XLOC_000649	XLOC_000649	CDQ83_RS05735	NZ_NIOI01000001.1:1334616-1334892	group1	group2	OK	25.7118	21.5846	-0.252428	-0.27335	0.63535	0.866567	no
XLOC_000650	XLOC_000650	CDQ83_RS05795	NZ_NIOI01000001.1:1346137-1347136	group1	group2	OK	426.594	431.489	0.0164604	0.0333488	0.951	0.983752	no
XLOC_000651	XLOC_000651	CDQ83_RS05800	NZ_NIOI01000001.1:1347266-1348148	group1	group2	OK	193.655	168.83	-0.197918	-0.418233	0.46385	0.776343	no
XLOC_000652	XLOC_000652	CDQ83_RS05805	NZ_NIOI01000001.1:1348264-1349023	group1	group2	OK	174.936	136.135	-0.361783	-0.772213	0.17985	0.540685	no
XLOC_000653	XLOC_000653	CDQ83_RS05810	NZ_NIOI01000001.1:1349048-1349528	group1	group2	OK	249.323	258.632	0.0528837	0.115788	0.83685	0.942981	no
XLOC_000654	XLOC_000654	CDQ83_RS05865	NZ_NIOI01000001.1:1362151-1362228	group1	group2	NOTEST	0	0	0	0	1	1	no
XLOC_000655	XLOC_000655	CDQ83_RS05870	NZ_NIOI01000001.1:1362231-1362307	group1	group2	NOTEST	0	0	0	0	1	1	no
XLOC_000656	XLOC_000656	CDQ83_RS05875	NZ_NIOI01000001.1:1362386-1362471	group1	group2	NOTEST	0	0	0	0	1	1	no
XLOC_000657	XLOC_000657	CDQ83_RS05885	NZ_NIOI01000001.1:1364904-1364991	group1	group2	OK	922.299	101.084	-3.18968	-51.0687	0.17295	0.529813	no
XLOC_000658	XLOC_000658	CDQ83_RS05945	NZ_NIOI01000001.1:1377188-1377833	group1	group2	OK	161.152	297.446	0.884208	1.81003	0.0015	0.0322645	yes
XLOC_000659	XLOC_000659	CDQ83_RS05980	NZ_NIOI01000001.1:1384081-1384579	group1	group2	OK	221.276	226.604	0.0343296	0.0761055	0.89475	0.96025	no
XLOC_000660	XLOC_000660	CDQ83_RS06010	NZ_NIOI01000001.1:1388770-1389427	group1	group2	OK	210.372	219.557	0.0616524	0.136367	0.81115	0.936116	no
XLOC_000661	XLOC_000661	CDQ83_RS06070	NZ_NIOI01000001.1:1400063-1400139	group1	group2	OK	4843.33	4588.81	-0.0778782	-0.0877313	0.8824	0.957196	no
XLOC_000662	XLOC_000662	CDQ83_RS06075	NZ_NIOI01000001.1:1400250-1400326	group1	group2	NOTEST	0	0	0	0	1	1	no
XLOC_000663	XLOC_000663	CDQ83_RS06130	NZ_NIOI01000001.1:1410869-1413044	group1	group2	OK	137.714	262.558	0.930963	1.86925	0.00145	0.0318046	yes
XLOC_000664	XLOC_000664	CDQ83_RS06145	NZ_NIOI01000001.1:1417605-1418463	group1	group2	OK	226.553	251.955	0.153315	0.330881	0.5673	0.832107	no
XLOC_000665	XLOC_000665	CDQ83_RS06175	NZ_NIOI01000001.1:1425532-1425742	group1	group2	OK	1993.23	646.133	-1.6252	-2.81266	5.00E-05	0.00228356	yes
XLOC_000666	XLOC_000666	CDQ83_RS06180	NZ_NIOI01000001.1:1425757-1426000	group1	group2	OK	1578.68	574.679	-1.45789	-2.54221	5.00E-05	0.00228356	yes
XLOC_000667	XLOC_000667	CDQ83_RS06185	NZ_NIOI01000001.1:1426069-1426678	group1	group2	OK	1916.63	698.907	-1.4554	-2.26931	0.00025	0.00817157	yes
XLOC_000668	XLOC_000668	CDQ83_RS06205	NZ_NIOI01000001.1:1428968-1429754	group1	group2	OK	103.247	99.5848	-0.0520996	-0.115778	0.8372	0.942981	no
XLOC_000669	XLOC_000669	CDQ83_RS06210	NZ_NIOI01000001.1:1430126-1430345	group1	group2	OK	18.0886	32.327	0.837658	0.69803	0.22905	0.598474	no
XLOC_000670	XLOC_000670	CDQ83_RS06295	NZ_NIOI01000001.1:1452692-1453604	group1	group2	OK	16.5363	13.3069	-0.313463	-0.560526	0.3206	0.674798	no
XLOC_000671	XLOC_000671	CDQ83_RS06300	NZ_NIOI01000001.1:1453724-1454285	group1	group2	OK	134.827	187.791	0.478013	1.01043	0.07825	0.377548	no
XLOC_000672	XLOC_000672	CDQ83_RS06465	NZ_NIOI01000001.1:1482167-1483238	group1	group2	OK	351.678	379.743	0.110768	0.224943	0.6905	0.889883	no
XLOC_000673	XLOC_000673	ylbJ	NZ_NIOI01000001.1:1484928-1486227	group1	group2	OK	101.157	87.8966	-0.202723	-0.447433	0.4399	0.761488	no
XLOC_000674	XLOC_000674	rpmB	NZ_NIOI01000001.1:1490303-1490492	group1	group2	OK	8065.18	9792.56	0.279979	0.582585	0.3018	0.660132	no
XLOC_000675	XLOC_000675	CDQ83_RS06510	NZ_NIOI01000001.1:1491442-1492138	group1	group2	OK	59.7372	61.4401	0.0405499	0.0859739	0.88215	0.957196	no
XLOC_000676	XLOC_000676	ychF	NZ_NIOI01000001.1:1498375-1499470	group1	group2	OK	175.331	232.153	0.404995	0.855826	0.13875	0.484232	no
XLOC_000677	XLOC_000677	aroF	NZ_NIOI01000001.1:1500921-1501935	group1	group2	OK	20.195	19.3502	-0.0616454	-0.120949	0.8301	0.939495	no
XLOC_000678	XLOC_000678	CDQ83_RS06665	NZ_NIOI01000001.1:1527295-1527514	group1	group2	OK	111.415	156.878	0.493703	0.734988	0.1985	0.559424	no
XLOC_000679	XLOC_000679	CDQ83_RS06680	NZ_NIOI01000001.1:1529380-1530811	group1	group2	NOTEST	0	0	0	0	1	1	no
XLOC_000680	XLOC_000680	CDQ83_RS06715	NZ_NIOI01000001.1:1537228-1538854	group1	group2	OK	5.05856	5.43126	0.10256	0.173159	0.76215	0.914067	no
XLOC_000681	XLOC_000681	CDQ83_RS06760	NZ_NIOI01000001.1:1546676-1546919	group1	group2	OK	16.5023	2.51117	-2.71623	-2.42275	0.24005	0.609794	no
XLOC_000682	XLOC_000682	CDQ83_RS06815,CDQ83_RS06820	NZ_NIOI01000001.1:1559894-1561672	group1	group2	OK	16.0467	20.4721	0.351386	0.658909	0.2497	0.621393	no
XLOC_000683	XLOC_000683	CDQ83_RS06865	NZ_NIOI01000001.1:1570643-1571828	group1	group2	OK	4.91522	2.63095	-0.901671	-1.18746	0.04145	0.256841	no
XLOC_000684	XLOC_000684	CDQ83_RS06895	NZ_NIOI01000001.1:1578884-1579946	group1	group2	OK	129.972	84.7333	-0.617199	-1.34373	0.0198	0.171909	no
XLOC_000685	XLOC_000685	ytvI	NZ_NIOI01000001.1:1649305-1650391	group1	group2	OK	258.852	231.616	-0.160392	-0.343119	0.55235	0.824691	no
XLOC_000686	XLOC_000686	sigK	NZ_NIOI01000001.1:1650799-1651510	group1	group2	OK	501.515	358.57	-0.484035	-0.844196	0.1419	0.489799	no
XLOC_000687	XLOC_000687	CDQ83_RS07330	NZ_NIOI01000001.1:1690950-1691937	group1	group2	OK	23.4543	25.8917	0.142636	0.274307	0.63825	0.868323	no
XLOC_000688	XLOC_000688	CDQ83_RS07335	NZ_NIOI01000001.1:1692558-1693515	group1	group2	OK	184.526	292.584	0.665026	1.44329	0.0168	0.158224	no
XLOC_000689	XLOC_000689	CDQ83_RS07340	NZ_NIOI01000001.1:1693517-1693637	group1	group2	OK	1842.17	2150.03	0.222945	0.376995	0.52135	0.810807	no
XLOC_000690	XLOC_000690	CDQ83_RS07355,CDQ83_RS07360	NZ_NIOI01000001.1:1695945-1698169	group1	group2	NOTEST	0	0	0	0	1	1	no
XLOC_000691	XLOC_000691	CDQ83_RS07365	NZ_NIOI01000001.1:1699148-1699958	group1	group2	OK	23.0036	20.4183	-0.171992	-0.303783	0.5793	0.840729	no
XLOC_000692	XLOC_000692	CDQ83_RS07370	NZ_NIOI01000001.1:1700164-1701355	group1	group2	OK	8.18667	15.5038	0.921271	1.61589	0.00705	0.094777	no
XLOC_000693	XLOC_000693	CDQ83_RS07385,CDQ83_RS07390	NZ_NIOI01000001.1:1702971-1703663	group1	group2	OK	376.268	711.88	0.919872	1.95005	0.0003	0.00952571	yes
XLOC_000694	XLOC_000694	CDQ83_RS07405	NZ_NIOI01000001.1:1705244-1706504	group1	group2	OK	64.6262	54.05	-0.257824	-0.571402	0.31995	0.674281	no
XLOC_000695	XLOC_000695	CDQ83_RS07435	NZ_NIOI01000001.1:1712176-1713475	group1	group2	OK	3.63671	2.19466	-0.728636	-0.973548	0.09015	0.402356	no
XLOC_000696	XLOC_000696	CDQ83_RS07440	NZ_NIOI01000001.1:1713940-1714192	group1	group2	OK	1103.05	1235.04	0.163057	0.356724	0.5333	0.816355	no
XLOC_000697	XLOC_000697	CDQ83_RS07625	NZ_NIOI01000001.1:1766791-1767217	group1	group2	OK	438.898	562.456	0.357854	0.772152	0.1707	0.526957	no
XLOC_000698	XLOC_000698	CDQ83_RS07710	NZ_NIOI01000001.1:1788605-1789580	group1	group2	OK	14.2502	16.296	0.193537	0.351152	0.53475	0.817074	no
XLOC_000699	XLOC_000699	nifJ	NZ_NIOI01000001.1:1794138-1797666	group1	group2	OK	42.2284	53.601	0.344044	0.620969	0.278	0.639995	no
XLOC_000700	XLOC_000700	CDQ83_RS07755	NZ_NIOI01000001.1:1804704-1805979	group1	group2	OK	83.5966	45.7256	-0.870441	-1.58957	0.00765	0.0992416	no
XLOC_000701	XLOC_000701	CDQ83_RS07765	NZ_NIOI01000001.1:1808387-1809215	group1	group2	OK	110.971	160.681	0.534019	1.18535	0.03525	0.239844	no
XLOC_000702	XLOC_000702	CDQ83_RS07945	NZ_NIOI01000001.1:1846137-1847907	group1	group2	OK	72.3296	57.1895	-0.338836	-0.743898	0.1962	0.557656	no
XLOC_000703	XLOC_000703	CDQ83_RS07950	NZ_NIOI01000001.1:1847976-1849161	group1	group2	OK	106.471	96.879	-0.13621	-0.29831	0.605	0.853245	no
XLOC_000704	XLOC_000704	CDQ83_RS08035	NZ_NIOI01000001.1:1866981-1868760	group1	group2	OK	623.856	453.842	-0.459023	-0.864762	0.1288	0.470352	no
XLOC_000705	XLOC_000705	CDQ83_RS08065	NZ_NIOI01000001.1:1877106-1878090	group1	group2	OK	76.7788	89.8452	0.226733	0.513797	0.3677	0.707131	no
XLOC_000706	XLOC_000706	CDQ83_RS08070	NZ_NIOI01000001.1:1878184-1879261	group1	group2	OK	84.1418	107.927	0.359162	0.788817	0.16135	0.517251	no
XLOC_000707	XLOC_000707	asnB	NZ_NIOI01000001.1:1879761-1881603	group1	group2	OK	33.4016	14.6579	-1.18824	-2.02209	0.00075	0.0190878	yes
XLOC_000708	XLOC_000708	CDQ83_RS08090	NZ_NIOI01000001.1:1886744-1887638	group1	group2	OK	9.9705	8.99634	-0.148328	-0.237671	0.67835	0.884893	no
XLOC_000709	XLOC_000709	CDQ83_RS08095	NZ_NIOI01000001.1:1887905-1888460	group1	group2	OK	90.0548	128.779	0.516023	1.12611	0.0454	0.274209	no
XLOC_000710	XLOC_000710	CDQ83_RS08100	NZ_NIOI01000001.1:1888580-1890233	group1	group2	OK	45.8054	61.6841	0.429379	0.952602	0.09415	0.412168	no
XLOC_000711	XLOC_000711	CDQ83_RS08150	NZ_NIOI01000001.1:1899024-1899771	group1	group2	OK	92.7541	144.279	0.637379	1.40726	0.0158	0.154479	no
XLOC_000712	XLOC_000712	CDQ83_RS08260	NZ_NIOI01000001.1:1932057-1933089	group1	group2	OK	94.9501	99.8869	0.0731254	0.162289	0.7754	0.920977	no
XLOC_000713	XLOC_000713	CDQ83_RS08280	NZ_NIOI01000001.1:1938078-1938453	group1	group2	OK	318.13	388.96	0.290006	0.641094	0.2567	0.630201	no
XLOC_000714	XLOC_000714	CDQ83_RS08325	NZ_NIOI01000001.1:1948536-1949802	group1	group2	NOTEST	0	0	0	0	1	1	no
XLOC_000715	XLOC_000715	CDQ83_RS08345	NZ_NIOI01000001.1:1953610-1954852	group1	group2	OK	12.5884	21.2159	0.753052	1.45548	0.0131	0.138213	no
XLOC_000716	XLOC_000716	CDQ83_RS08350	NZ_NIOI01000001.1:1954879-1955773	group1	group2	OK	28.8095	31.3556	0.122177	0.243418	0.6721	0.883372	no
XLOC_000717	XLOC_000717	CDQ83_RS08360	NZ_NIOI01000001.1:1957888-1958653	group1	group2	OK	48.8454	61.6334	0.33549	0.704132	0.21235	0.573724	no
XLOC_000718	XLOC_000718	CDQ83_RS08425	NZ_NIOI01000001.1:1972875-1974600	group1	group2	OK	17.6021	15.6519	-0.169402	-0.346807	0.54725	0.823345	no
XLOC_000719	XLOC_000719	CDQ83_RS08470	NZ_NIOI01000001.1:1986275-1986617	group1	group2	OK	129.715	112.326	-0.207654	-0.387697	0.5091	0.804808	no
XLOC_000720	XLOC_000720	CDQ83_RS08480	NZ_NIOI01000001.1:1988254-1989499	group1	group2	OK	256.436	264.634	0.0453983	0.0933436	0.8665	0.952964	no
XLOC_000721	XLOC_000721	CDQ83_RS08490	NZ_NIOI01000001.1:1990891-1991098	group1	group2	OK	38734.5	86514.3	1.15932	2.04266	0.0006	0.0165322	yes
XLOC_000722	XLOC_000722	CDQ83_RS08495	NZ_NIOI01000001.1:1991766-1993128	group1	group2	OK	19.8056	13.7606	-0.52537	-1.0266	0.07465	0.364931	no
XLOC_000723	XLOC_000723	CDQ83_RS08515,CDQ83_RS08520	NZ_NIOI01000001.1:1996452-1997518	group1	group2	OK	76.1131	89.1439	0.227991	0.418623	0.46545	0.777321	no
XLOC_000724	XLOC_000724	CDQ83_RS08665	NZ_NIOI01000001.1:2035081-2035969	group1	group2	OK	130.622	82.0007	-0.671696	-1.22039	0.0294	0.216379	no
XLOC_000725	XLOC_000725	pepT	NZ_NIOI01000001.1:2038124-2039375	group1	group2	OK	455.511	464.602	0.0285093	0.0561717	0.91915	0.970683	no
XLOC_000726	XLOC_000726	CDQ83_RS08715	NZ_NIOI01000001.1:2046440-2047334	group1	group2	OK	47.4897	49.597	0.0626394	0.134193	0.81495	0.936848	no
XLOC_000727	XLOC_000727	CDQ83_RS08735	NZ_NIOI01000001.1:2048243-2051100	group1	group2	OK	50.6905	58.5891	0.208919	0.244848	0.6605	0.880843	no
XLOC_000728	XLOC_000728	CDQ83_RS08850	NZ_NIOI01000001.1:2080500-2080716	group1	group2	OK	45.7998	107.888	1.23612	1.49483	0.0136	0.141695	no
XLOC_000729	XLOC_000729	CDQ83_RS08855	NZ_NIOI01000001.1:2080723-2080951	group1	group2	OK	52.1205	62.6355	0.26513	0.330582	0.5603	0.827665	no
XLOC_000730	XLOC_000730	CDQ83_RS08860	NZ_NIOI01000001.1:2080959-2081403	group1	group2	OK	19.6844	32.754	0.734616	1.05451	0.0646	0.338111	no
XLOC_000731	XLOC_000731	CDQ83_RS08865	NZ_NIOI01000001.1:2081500-2082574	group1	group2	OK	8.99998	11.5697	0.362356	0.607361	0.2828	0.641903	no
XLOC_000732	XLOC_000732	spoVB	NZ_NIOI01000001.1:2096921-2098433	group1	group2	OK	74.1199	53.8206	-0.461703	-1.05808	0.07325	0.361633	no
XLOC_000733	XLOC_000733	CDQ83_RS08945	NZ_NIOI01000001.1:2099854-2100676	group1	group2	OK	378.281	128.21	-1.56095	-2.68805	5.00E-05	0.00228356	yes
XLOC_000734	XLOC_000734	CDQ83_RS08990	NZ_NIOI01000001.1:2108446-2109529	group1	group2	OK	47.8482	46.4199	-0.0437229	-0.0945616	0.86705	0.952964	no
XLOC_000735	XLOC_000735	CDQ83_RS09000	NZ_NIOI01000001.1:2111063-2111372	group1	group2	OK	40.3622	39.6663	-0.0250884	-0.0368584	0.9555	0.986115	no
XLOC_000736	XLOC_000736	CDQ83_RS09015	NZ_NIOI01000001.1:2113877-2115308	group1	group2	NOTEST	0	0	0	0	1	1	no
XLOC_000737	XLOC_000737	CDQ83_RS09020	NZ_NIOI01000001.1:2115691-2115936	group1	group2	OK	99.4067	99.1472	-0.00377049	-0.00592327	0.97655	0.992325	no
XLOC_000738	XLOC_000738	coaW	NZ_NIOI01000001.1:2115950-2116799	group1	group2	OK	50.7799	51.4061	0.0176822	0.0374519	0.9466	0.981845	no
XLOC_000739	XLOC_000739	CDQ83_RS09055	NZ_NIOI01000001.1:2124242-2124842	group1	group2	OK	82.0167	100.733	0.296548	0.64471	0.2588	0.630201	no
XLOC_000740	XLOC_000740	queG	NZ_NIOI01000001.1:2129639-2130623	group1	group2	OK	65.701	42.387	-0.632292	-1.37935	0.0147	0.148966	no
XLOC_000741	XLOC_000741	CDQ83_RS09085	NZ_NIOI01000001.1:2131922-2132684	group1	group2	OK	144.629	122.236	-0.242684	-0.539797	0.33915	0.692627	no
XLOC_000742	XLOC_000742	CDQ83_RS09090	NZ_NIOI01000001.1:2132788-2133331	group1	group2	OK	243.338	190.037	-0.356678	-0.787226	0.1645	0.523301	no
XLOC_000743	XLOC_000743	CDQ83_RS09130	NZ_NIOI01000001.1:2142968-2144609	group1	group2	OK	47.5129	29.7749	-0.674223	-1.46803	0.0099	0.116631	no
XLOC_000744	XLOC_000744	CDQ83_RS09135	NZ_NIOI01000001.1:2144832-2146211	group1	group2	OK	9.79697	12.4793	0.349128	0.65058	0.258	0.630201	no
XLOC_000745	XLOC_000745	CDQ83_RS09140	NZ_NIOI01000001.1:2146291-2147658	group1	group2	OK	13.779	18.5864	0.431772	0.843569	0.14535	0.492815	no
XLOC_000746	XLOC_000746	CDQ83_RS09155	NZ_NIOI01000001.1:2152505-2153795	group1	group2	OK	81.5646	73.6379	-0.147494	-0.336608	0.55155	0.824691	no
XLOC_000747	XLOC_000747	CDQ83_RS09205	NZ_NIOI01000001.1:2163590-2164856	group1	group2	NOTEST	0	0	0	0	1	1	no
XLOC_000748	XLOC_000748	CDQ83_RS09335,CDQ83_RS09340	NZ_NIOI01000001.1:2192429-2193103	group1	group2	OK	1354.25	1459.99	0.108466	0.205701	0.71735	0.899804	no
XLOC_000749	XLOC_000749	CDQ83_RS09375,CDQ83_RS09380	NZ_NIOI01000001.1:2195561-2196199	group1	group2	OK	82.3682	100.283	0.283915	0.521549	0.37465	0.710798	no
XLOC_000750	XLOC_000750	CDQ83_RS09550	NZ_NIOI01000001.1:2225220-2226150	group1	group2	OK	111.716	159.342	0.51229	1.11571	0.0516	0.294361	no
XLOC_000751	XLOC_000751	CDQ83_RS09555	NZ_NIOI01000001.1:2226200-2227311	group1	group2	OK	181.822	228.545	0.329956	0.363399	0.4982	0.798798	no
XLOC_000752	XLOC_000752	CDQ83_RS09565	NZ_NIOI01000001.1:2227538-2230133	group1	group2	OK	280.582	267.733	-0.067628	-0.131364	0.8231	0.939478	no
XLOC_000753	XLOC_000753	CDQ83_RS09580	NZ_NIOI01000001.1:2234836-2236114	group1	group2	OK	251.203	282.51	0.16945	0.337501	0.5544	0.825388	no
XLOC_000754	XLOC_000754	CDQ83_RS09585,alr	NZ_NIOI01000001.1:2236198-2238278	group1	group2	OK	411.118	421.347	0.0354551	0.0705787	0.90395	0.962866	no
XLOC_000755	XLOC_000755	CDQ83_RS09595	NZ_NIOI01000001.1:2238458-2238659	group1	group2	OK	967.443	1066.49	0.140619	0.296187	0.60985	0.856171	no
XLOC_000756	XLOC_000756	CDQ83_RS09620	NZ_NIOI01000001.1:2243831-2245190	group1	group2	OK	171.105	129.908	-0.397389	-0.852338	0.12965	0.470352	no
XLOC_000757	XLOC_000757	CDQ83_RS09625	NZ_NIOI01000001.1:2245341-2245611	group1	group2	OK	252.368	208.363	-0.276428	-0.544345	0.34495	0.699552	no
XLOC_000758	XLOC_000758	CDQ83_RS09630,CDQ83_RS09635	NZ_NIOI01000001.1:2246099-2248570	group1	group2	OK	17.0875	14.2283	-0.264176	-0.327582	0.5755	0.837868	no
XLOC_000759	XLOC_000759	CDQ83_RS09690	NZ_NIOI01000001.1:2259081-2260455	group1	group2	OK	117.738	141.932	0.269622	0.602414	0.31455	0.67053	no
XLOC_000760	XLOC_000760	CDQ83_RS09740	NZ_NIOI01000001.1:2275242-2276508	group1	group2	NOTEST	0	0	0	0	1	1	no
XLOC_000761	XLOC_000761	sigK	NZ_NIOI01000001.1:2276812-2277517	group1	group2	OK	359.148	468.587	0.383741	0.703424	0.2217	0.588025	no
XLOC_000762	XLOC_000762	CDQ83_RS09750	NZ_NIOI01000001.1:2277732-2279436	group1	group2	OK	26.753	28.2943	0.0808108	0.174486	0.7571	0.913716	no
XLOC_000763	XLOC_000763	CDQ83_RS09775	NZ_NIOI01000001.1:2283156-2283942	group1	group2	OK	88.2466	103.83	0.234604	0.520794	0.3602	0.706196	no
XLOC_000764	XLOC_000764	CDQ83_RS09795	NZ_NIOI01000001.1:2286511-2287084	group1	group2	OK	117.208	153.637	0.390453	0.864401	0.13025	0.470991	no
XLOC_000765	XLOC_000765	CDQ83_RS09820,CDQ83_RS09825,CDQ83_RS09830	NZ_NIOI01000001.1:2291023-2292124	group1	group2	NOTEST	0	1.22189	inf	0	1	1	no
XLOC_000766	XLOC_000766	CDQ83_RS09880	NZ_NIOI01000001.1:2300067-2300178	group1	group2	NOTEST	0	0	0	0	1	1	no
XLOC_000767	XLOC_000767	CDQ83_RS09915	NZ_NIOI01000001.1:2304749-2306039	group1	group2	NOTEST	0	0	0	0	1	1	no
XLOC_000768	XLOC_000768	CDQ83_RS09965	NZ_NIOI01000001.1:2319555-2321079	group1	group2	OK	13.348	12.9697	-0.0414741	-0.0809289	0.8847	0.957903	no
XLOC_000769	XLOC_000769	CDQ83_RS09970,CDQ83_RS09975	NZ_NIOI01000001.1:2321499-2324467	group1	group2	OK	391.651	338.318	-0.211187	-0.309523	0.5811	0.840729	no
XLOC_000770	XLOC_000770	CDQ83_RS10030	NZ_NIOI01000001.1:2340856-2342173	group1	group2	OK	87.9704	97.5	0.148385	0.326676	0.56595	0.831445	no
XLOC_000771	XLOC_000771	CDQ83_RS10035	NZ_NIOI01000001.1:2342394-2344113	group1	group2	OK	424.208	423.172	-0.00352939	-0.0068249	0.9913	0.99608	no
XLOC_000772	XLOC_000772	CDQ83_RS10095	NZ_NIOI01000001.1:2356853-2358071	group1	group2	OK	21.8247	22.637	0.0527244	0.106676	0.8522	0.951495	no
XLOC_000773	XLOC_000773	CDQ83_RS10120,CDQ83_RS10125,CDQ83_RS10130	NZ_NIOI01000001.1:2361378-2365341	group1	group2	OK	193.058	158.332	-0.286078	-0.411395	0.46875	0.777603	no
XLOC_000774	XLOC_000774	CDQ83_RS10160	NZ_NIOI01000001.1:2372142-2373510	group1	group2	OK	143.962	126.309	-0.188735	-0.402726	0.4778	0.782804	no
XLOC_000775	XLOC_000775	CDQ83_RS10165	NZ_NIOI01000001.1:2373776-2375096	group1	group2	OK	30.3971	27.5727	-0.140692	-0.284219	0.61325	0.858124	no
XLOC_000776	XLOC_000776	CDQ83_RS10170	NZ_NIOI01000001.1:2375293-2375608	group1	group2	OK	276.603	308.711	0.158441	0.33776	0.5549	0.825541	no
XLOC_000777	XLOC_000777	mgtE	NZ_NIOI01000001.1:2381069-2382425	group1	group2	OK	81.2811	68.3571	-0.249828	-0.545792	0.33675	0.690482	no
XLOC_000778	XLOC_000778	CDQ83_RS10230	NZ_NIOI01000001.1:2386589-2388979	group1	group2	OK	137.349	123.504	-0.153297	-0.193518	0.7316	0.904343	no
XLOC_000779	XLOC_000779	CDQ83_RS10260	NZ_NIOI01000001.1:2394360-2395281	group1	group2	OK	47.3407	49.6665	0.0691909	0.148739	0.793	0.928657	no
XLOC_000780	XLOC_000780	CDQ83_RS10265	NZ_NIOI01000001.1:2395355-2395652	group1	group2	OK	140.539	107.428	-0.387603	-0.702436	0.2248	0.592404	no
XLOC_000781	XLOC_000781	CDQ83_RS10270	NZ_NIOI01000001.1:2395782-2396661	group1	group2	OK	50.7913	45.2578	-0.166416	-0.359292	0.53695	0.817965	no
XLOC_000782	XLOC_000782	CDQ83_RS10275	NZ_NIOI01000001.1:2397049-2398609	group1	group2	OK	8.82124	8.48818	-0.0555261	-0.103173	0.8552	0.952964	no
XLOC_000783	XLOC_000783	CDQ83_RS10285	NZ_NIOI01000001.1:2399000-2399375	group1	group2	OK	162.599	206.24	0.343006	0.72684	0.2035	0.565862	no
XLOC_000784	XLOC_000784	CDQ83_RS10305	NZ_NIOI01000001.1:2404205-2404982	group1	group2	OK	172.362	179.507	0.0585937	0.127959	0.81965	0.938396	no
XLOC_000785	XLOC_000785	CDQ83_RS10360	NZ_NIOI01000001.1:2417346-2417916	group1	group2	OK	229.416	328.261	0.516877	1.11575	0.0482	0.283419	no
XLOC_000786	XLOC_000786	CDQ83_RS10420	NZ_NIOI01000001.1:2427369-2428491	group1	group2	OK	23.0251	29.0351	0.334591	0.682402	0.2289	0.598474	no
XLOC_000787	XLOC_000787	CDQ83_RS10490	NZ_NIOI01000001.1:2442879-2444169	group1	group2	NOTEST	0	0	0	0	1	1	no
XLOC_000788	XLOC_000788	aroC	NZ_NIOI01000001.1:2451249-2452350	group1	group2	OK	124.67	112.781	-0.1446	-0.315627	0.5822	0.840864	no
XLOC_000789	XLOC_000789	CDQ83_RS10530	NZ_NIOI01000001.1:2454179-2455526	group1	group2	OK	59.4215	39.0702	-0.604916	-1.34705	0.0204	0.173948	no
XLOC_000790	XLOC_000790	CDQ83_RS10570	NZ_NIOI01000001.1:2463734-2463962	group1	group2	OK	10266.4	20129	0.97134	1.88051	0.00115	0.0268119	yes
XLOC_000791	XLOC_000791	CDQ83_RS10625	NZ_NIOI01000001.1:2477300-2478128	group1	group2	OK	86.3109	74.7701	-0.207081	-0.445199	0.4364	0.759189	no
XLOC_000792	XLOC_000792	metF	NZ_NIOI01000001.1:2511523-2512414	group1	group2	OK	61.1225	125.117	1.0335	2.10973	0.0003	0.00952571	yes
XLOC_000793	XLOC_000793	CDQ83_RS10810	NZ_NIOI01000001.1:2513981-2515379	group1	group2	OK	65.6578	59.4963	-0.142164	-0.314193	0.58365	0.841356	no
XLOC_000794	XLOC_000794	CDQ83_RS10825	NZ_NIOI01000001.1:2517589-2518273	group1	group2	OK	424.403	508.522	0.260877	0.547927	0.3278	0.681237	no
XLOC_000795	XLOC_000795	CDQ83_RS10875	NZ_NIOI01000001.1:2525616-2526246	group1	group2	OK	334.06	530.95	0.668466	1.40334	0.0142	0.14567	no
XLOC_000796	XLOC_000796	CDQ83_RS10915	NZ_NIOI01000001.1:2536796-2537804	group1	group2	OK	86.6109	82.0484	-0.0780735	-0.174205	0.7563	0.913716	no
XLOC_000797	XLOC_000797	CDQ83_RS10920	NZ_NIOI01000001.1:2537805-2539323	group1	group2	OK	65.3639	61.778	-0.081401	-0.180799	0.7489	0.912919	no
XLOC_000798	XLOC_000798	CDQ83_RS10925	NZ_NIOI01000001.1:2539336-2540947	group1	group2	OK	59.0023	58.9008	-0.00248517	-0.00555658	0.9944	0.996694	no
XLOC_000799	XLOC_000799	CDQ83_RS10930	NZ_NIOI01000001.1:2541005-2542043	group1	group2	OK	85.5246	91.1069	0.0912209	0.202363	0.7237	0.900827	no
XLOC_000800	XLOC_000800	CDQ83_RS10935	NZ_NIOI01000001.1:2542272-2543397	group1	group2	OK	2412.38	3973.84	0.720078	1.2986	0.0234	0.187088	no
XLOC_000801	XLOC_000801	CDQ83_RS10940	NZ_NIOI01000001.1:2543490-2545011	group1	group2	OK	536.297	595.621	0.151361	0.2859	0.6187	0.86111	no
XLOC_000802	XLOC_000802	CDQ83_RS10945	NZ_NIOI01000001.1:2545022-2546198	group1	group2	OK	659.16	649.368	-0.0215928	-0.0416475	0.94535	0.981257	no
XLOC_000803	XLOC_000803	CDQ83_RS10955	NZ_NIOI01000001.1:2547930-2548485	group1	group2	OK	52.668	52.9352	0.00730247	0.0144189	0.9757	0.992066	no
XLOC_000804	XLOC_000804	CDQ83_RS11080	NZ_NIOI01000001.1:2579160-2579994	group1	group2	OK	111.689	160.765	0.525463	1.15009	0.0467	0.278529	no
XLOC_000805	XLOC_000805	CDQ83_RS11180	NZ_NIOI01000001.1:2608248-2609091	group1	group2	OK	105.032	107.114	0.0283091	0.0575045	0.9184	0.970506	no
XLOC_000806	XLOC_000806	CDQ83_RS11235	NZ_NIOI01000001.1:2622029-2622248	group1	group2	OK	362.183	535.072	0.563015	1.08181	0.05485	0.306829	no
XLOC_000807	XLOC_000807	CDQ83_RS11255	NZ_NIOI01000001.1:2627215-2627401	group1	group2	OK	1509.32	835.286	-0.853556	-1.5053	0.01	0.117394	no
XLOC_000808	XLOC_000808	CDQ83_RS11260	NZ_NIOI01000001.1:2627496-2627700	group1	group2	OK	5037.05	4639.63	-0.11857	-0.203491	0.7198	0.900827	no
XLOC_000809	XLOC_000809	CDQ83_RS11265	NZ_NIOI01000001.1:2627981-2628302	group1	group2	OK	1898.69	1914.92	0.0122786	0.0203115	0.97005	0.991585	no
XLOC_000810	XLOC_000810	CDQ83_RS11270	NZ_NIOI01000001.1:2628358-2628760	group1	group2	OK	2056.1	1760.08	-0.224265	-0.374315	0.5094	0.8049	no
XLOC_000811	XLOC_000811	CDQ83_RS11275	NZ_NIOI01000001.1:2628825-2629230	group1	group2	OK	1483.56	1189.42	-0.318801	-0.534231	0.3519	0.702927	no
XLOC_000812	XLOC_000812	sleB	NZ_NIOI01000001.1:2629453-2630086	group1	group2	OK	102.073	84.218	-0.277402	-0.596203	0.3057	0.661732	no
XLOC_000813	XLOC_000813	CDQ83_RS11325,CDQ83_RS11330	NZ_NIOI01000001.1:2637208-2638854	group1	group2	OK	37.8563	26.8178	-0.497344	-0.789804	0.1694	0.526152	no
XLOC_000814	XLOC_000814	CDQ83_RS11340	NZ_NIOI01000001.1:2640441-2641689	group1	group2	OK	1829.72	2094.34	0.194873	0.355029	0.5322	0.81588	no
XLOC_000815	XLOC_000815	CDQ83_RS11345	NZ_NIOI01000001.1:2641729-2641840	group1	group2	NOTEST	0	0	0	0	1	1	no
XLOC_000816	XLOC_000816	CDQ83_RS11365	NZ_NIOI01000001.1:2644346-2645420	group1	group2	OK	486.064	146.522	-1.73003	-2.74951	5.00E-05	0.00228356	yes
XLOC_000817	XLOC_000817	CDQ83_RS11370	NZ_NIOI01000001.1:2645448-2646372	group1	group2	OK	403.991	117.869	-1.77714	-2.93894	5.00E-05	0.00228356	yes
XLOC_000818	XLOC_000818	CDQ83_RS11375	NZ_NIOI01000001.1:2646391-2647357	group1	group2	OK	394.181	125.38	-1.65255	-2.69616	5.00E-05	0.00228356	yes
XLOC_000819	XLOC_000819	CDQ83_RS11380	NZ_NIOI01000001.1:2647430-2648474	group1	group2	OK	359.664	108.487	-1.72912	-2.87303	5.00E-05	0.00228356	yes
XLOC_000820	XLOC_000820	CDQ83_RS11385	NZ_NIOI01000001.1:2648487-2649537	group1	group2	OK	387.885	130.999	-1.56607	-2.40103	5.00E-05	0.00228356	yes
XLOC_000821	XLOC_000821	CDQ83_RS11390,CDQ83_RS11395,CDQ83_RS11400	NZ_NIOI01000001.1:2649665-2652847	group1	group2	OK	893.396	305.756	-1.54692	-2.20052	0.0004	0.0121236	yes
XLOC_000822	XLOC_000822	CDQ83_RS11405	NZ_NIOI01000001.1:2652880-2653813	group1	group2	OK	303.54	132.588	-1.19493	-1.8679	0.0008	0.0200541	yes
XLOC_000823	XLOC_000823	CDQ83_RS11410	NZ_NIOI01000001.1:2653878-2654331	group1	group2	OK	527.538	565.284	0.0996995	0.181505	0.744	0.911857	no
XLOC_000824	XLOC_000824	CDQ83_RS11425	NZ_NIOI01000001.1:2656850-2658719	group1	group2	OK	2588.46	1516.06	-0.771768	-1.11307	0.0479	0.282153	no
XLOC_000825	XLOC_000825	CDQ83_RS11580	NZ_NIOI01000001.1:2686888-2687059	group1	group2	OK	5568.44	7632.59	0.454899	0.865255	0.12035	0.453575	no
XLOC_000826	XLOC_000826	CDQ83_RS11590	NZ_NIOI01000001.1:2689309-2690917	group1	group2	OK	151.641	130.213	-0.219786	-0.46585	0.4164	0.743587	no
XLOC_000827	XLOC_000827	argJ	NZ_NIOI01000001.1:2705540-2706746	group1	group2	OK	227.11	140.881	-0.688913	-1.46807	0.0105	0.120714	no
XLOC_000828	XLOC_000828	CDQ83_RS11665	NZ_NIOI01000001.1:2706831-2707272	group1	group2	OK	598.868	563.602	-0.0875594	-0.187439	0.7395	0.91033	no
XLOC_000829	XLOC_000829	CDQ83_RS11675	NZ_NIOI01000001.1:2708480-2709395	group1	group2	NOTEST	1.62911	1.85883	0.190314	0	1	1	no
XLOC_000830	XLOC_000830	pstC	NZ_NIOI01000001.1:2709501-2710371	group1	group2	NOTEST	1.76424	1.0709	-0.720224	0	1	1	no
XLOC_000831	XLOC_000831	pstA	NZ_NIOI01000001.1:2710491-2711331	group1	group2	NOTEST	1.57703	0.852533	-0.88738	0	1	1	no
XLOC_000832	XLOC_000832	pstB	NZ_NIOI01000001.1:2711452-2712253	group1	group2	OK	15.6829	16.2077	0.0474845	0.0834967	0.88725	0.958984	no
XLOC_000833	XLOC_000833	phoU	NZ_NIOI01000001.1:2712332-2712986	group1	group2	OK	105.54	80.2791	-0.39469	-0.83546	0.14225	0.489799	no
XLOC_000834	XLOC_000834	CDQ83_RS11700	NZ_NIOI01000001.1:2713204-2713912	group1	group2	OK	30.3604	25.3279	-0.261463	-0.500428	0.3795	0.715315	no
XLOC_000835	XLOC_000835	CDQ83_RS11705	NZ_NIOI01000001.1:2713949-2715737	group1	group2	OK	35.891	31.0964	-0.206875	-0.461211	0.42215	0.750239	no
XLOC_000836	XLOC_000836	CDQ83_RS11720	NZ_NIOI01000001.1:2721758-2723474	group1	group2	OK	136.7	140.515	0.0397149	0.0833139	0.8876	0.958984	no
XLOC_000837	XLOC_000837	CDQ83_RS11725	NZ_NIOI01000001.1:2723858-2724053	group1	group2	OK	24012.3	38715.3	0.689128	1.29379	0.02665	0.202394	no
XLOC_000838	XLOC_000838	CDQ83_RS11750	NZ_NIOI01000001.1:2728761-2728837	group1	group2	OK	500.899	0	#NAME?	#NAME?	0.03875	0.24797	no
XLOC_000839	XLOC_000839	CDQ83_RS11770	NZ_NIOI01000001.1:2733632-2734844	group1	group2	OK	459.941	632.199	0.45893	0.886185	0.12635	0.465986	no
XLOC_000840	XLOC_000840	CDQ83_RS11785	NZ_NIOI01000001.1:2737031-2737625	group1	group2	OK	60.0138	78.5464	0.388251	0.810026	0.1644	0.523301	no
XLOC_000841	XLOC_000841	mgrA	NZ_NIOI01000001.1:2738423-2739416	group1	group2	OK	516.073	387.277	-0.414211	-0.832026	0.1504	0.499273	no
XLOC_000842	XLOC_000842	CDQ83_RS11810	NZ_NIOI01000001.1:2743101-2743317	group1	group2	OK	293.15	794.575	1.43854	2.63415	0.0002	0.00694583	yes
XLOC_000843	XLOC_000843	CDQ83_RS11860	NZ_NIOI01000001.1:2756683-2758688	group1	group2	OK	323.328	165.004	-0.970498	-0.84611	0.1823	0.542668	no
XLOC_000844	XLOC_000844	CDQ83_RS11875	NZ_NIOI01000001.1:2759163-2759409	group1	group2	OK	35.6543	42.6647	0.258968	0.308676	0.60245	0.851363	no
XLOC_000845	XLOC_000845	CDQ83_RS11910	NZ_NIOI01000001.1:2765870-2766437	group1	group2	NOTEST	0	0	0	0	1	1	no
XLOC_000846	XLOC_000846	CDQ83_RS11915,CDQ83_RS11920	NZ_NIOI01000001.1:2766515-2768646	group1	group2	NOTEST	0	0	0	0	1	1	no
XLOC_000847	XLOC_000847	CDQ83_RS12040	NZ_NIOI01000001.1:2790683-2791259	group1	group2	OK	27.8121	33.2834	0.259092	0.473361	0.40895	0.738204	no
XLOC_000848	XLOC_000848	CDQ83_RS12050	NZ_NIOI01000001.1:2791878-2792085	group1	group2	OK	291.017	64.3589	-2.17689	-2.7446	5.00E-05	0.00228356	yes
XLOC_000849	XLOC_000849	CDQ83_RS12065	NZ_NIOI01000001.1:2794938-2795673	group1	group2	OK	80.7464	117.19	0.537381	1.17711	0.03835	0.24797	no
XLOC_000850	XLOC_000850	CDQ83_RS12075	NZ_NIOI01000001.1:2796004-2797042	group1	group2	OK	48.5044	64.105	0.402321	0.878558	0.12335	0.459491	no
XLOC_000851	XLOC_000851	CDQ83_RS12115	NZ_NIOI01000001.1:2805372-2806638	group1	group2	NOTEST	0	0	0	0	1	1	no
XLOC_000852	XLOC_000852	CDQ83_RS12120	NZ_NIOI01000001.1:2806878-2808294	group1	group2	OK	9.88674	7.63466	-0.372932	-0.682399	0.2301	0.599261	no
XLOC_000853	XLOC_000853	CDQ83_RS12125,CDQ83_RS12130	NZ_NIOI01000001.1:2808314-2810200	group1	group2	OK	43.4711	40.0604	-0.117879	-0.241088	0.67645	0.884732	no
XLOC_000854	XLOC_000854	CDQ83_RS12175	NZ_NIOI01000001.1:2819674-2820940	group1	group2	NOTEST	0	0	0	0	1	1	no
XLOC_000855	XLOC_000855	CDQ83_RS12265	NZ_NIOI01000001.1:2841321-2842542	group1	group2	OK	87.9186	80.2124	-0.132343	-0.290922	0.60845	0.855216	no
XLOC_000856	XLOC_000856	argH	NZ_NIOI01000001.1:2842657-2844046	group1	group2	OK	37.9739	46.4129	0.289516	0.639822	0.26275	0.6342	no
XLOC_000857	XLOC_000857	CDQ83_RS12295	NZ_NIOI01000001.1:2846788-2846980	group1	group2	OK	1758.93	3286.91	0.902032	1.81173	0.0022	0.0419131	yes
XLOC_000858	XLOC_000858	priS	NZ_NIOI01000001.1:2847241-2848528	group1	group2	OK	3.03125	3.4235	0.17556	0.238426	0.69015	0.889883	no
XLOC_000859	XLOC_000859	CDQ83_RS12315	NZ_NIOI01000001.1:2852483-2853497	group1	group2	OK	77.3152	69.6685	-0.150247	-0.334417	0.55705	0.827263	no
XLOC_000860	XLOC_000860	CDQ83_RS12320	NZ_NIOI01000001.1:2853509-2854271	group1	group2	OK	68.7995	50.1898	-0.455005	-0.961186	0.09985	0.420539	no
XLOC_000861	XLOC_000861	CDQ83_RS12325	NZ_NIOI01000001.1:2854285-2854945	group1	group2	OK	40.8297	29.8849	-0.450203	-0.872897	0.1239	0.459491	no
XLOC_000862	XLOC_000862	CDQ83_RS12330	NZ_NIOI01000001.1:2854998-2856471	group1	group2	OK	27.5841	23.5835	-0.226058	-0.475772	0.408	0.738204	no
XLOC_000863	XLOC_000863	CDQ83_RS12335,CDQ83_RS20345	NZ_NIOI01000001.1:2856523-2857715	group1	group2	OK	82.0953	73.0668	-0.168083	-0.107018	0.8194	0.938396	no
XLOC_000864	XLOC_000864	CDQ83_RS12340	NZ_NIOI01000001.1:2858317-2858746	group1	group2	OK	385.835	503.625	0.384364	0.843413	0.13705	0.483007	no
XLOC_000865	XLOC_000865	CDQ83_RS12345	NZ_NIOI01000001.1:2858757-2859435	group1	group2	OK	357.88	477.901	0.417235	0.885478	0.1282	0.470352	no
XLOC_000866	XLOC_000866	CDQ83_RS12350	NZ_NIOI01000001.1:2859685-2860339	group1	group2	OK	69.9162	53.3239	-0.390843	-0.692632	0.21725	0.581577	no
XLOC_000867	XLOC_000867	CDQ83_RS12355	NZ_NIOI01000001.1:2860355-2861639	group1	group2	OK	66.8915	47.8432	-0.48351	-0.902503	0.1139	0.445054	no
XLOC_000868	XLOC_000868	CDQ83_RS12360	NZ_NIOI01000001.1:2861692-2862019	group1	group2	OK	425.897	348.507	-0.289319	-0.552915	0.3304	0.68377	no
XLOC_000869	XLOC_000869	CDQ83_RS12425	NZ_NIOI01000001.1:2877479-2879804	group1	group2	OK	116.763	83.828	-0.478079	-0.988951	0.08625	0.392302	no
XLOC_000870	XLOC_000870	nrdG	NZ_NIOI01000001.1:2880162-2880675	group1	group2	OK	96.7157	66.3571	-0.5435	-1.09485	0.05945	0.323133	no
XLOC_000871	XLOC_000871	CDQ83_RS12450	NZ_NIOI01000001.1:2884230-2884851	group1	group2	OK	128.721	159.595	0.310172	0.69217	0.2296	0.599261	no
XLOC_000872	XLOC_000872	CDQ83_RS12455	NZ_NIOI01000001.1:2885092-2886658	group1	group2	OK	17.2789	20.6681	0.258392	0.492333	0.3928	0.725067	no
XLOC_000873	XLOC_000873	CDQ83_RS12460	NZ_NIOI01000001.1:2886841-2887459	group1	group2	OK	423.518	514.25	0.280045	0.590052	0.305	0.661732	no
XLOC_000874	XLOC_000874	CDQ83_RS12470	NZ_NIOI01000001.1:2888715-2889768	group1	group2	OK	28.8514	19.6029	-0.557578	-1.10988	0.05475	0.306829	no
XLOC_000875	XLOC_000875	amrA	NZ_NIOI01000001.1:2914983-2916390	group1	group2	OK	53.4494	52.3525	-0.0299139	-0.0663431	0.9047	0.963262	no
XLOC_000876	XLOC_000876	CDQ83_RS12560	NZ_NIOI01000001.1:2916428-2917367	group1	group2	OK	80.6959	68.4956	-0.236485	-0.520621	0.3599	0.706196	no
XLOC_000877	XLOC_000877	CDQ83_RS12600	NZ_NIOI01000001.1:2930755-2932381	group1	group2	OK	32.9854	46.8521	0.506287	1.1178	0.0468	0.278627	no
XLOC_000878	XLOC_000878	CDQ83_RS12605	NZ_NIOI01000001.1:2932411-2934187	group1	group2	OK	26.7125	31.5153	0.238537	0.528648	0.36175	0.706425	no
XLOC_000879	XLOC_000879	CDQ83_RS12675	NZ_NIOI01000001.1:2955985-2956915	group1	group2	OK	48.276	93.6447	0.955891	2.10244	0.00045	0.0129336	yes
XLOC_000880	XLOC_000880	CDQ83_RS20355	NZ_NIOI01000001.1:2958106-2958421	group1	group2	OK	43.6992	46.3118	0.0837726	0.129762	0.8199	0.938396	no
XLOC_000881	XLOC_000881	CDQ83_RS12755	NZ_NIOI01000001.1:2974332-2975451	group1	group2	OK	27.8273	27.6396	-0.00976587	-0.018061	0.974	0.991654	no
XLOC_000882	XLOC_000882	CDQ83_RS12765,CDQ83_RS12770	NZ_NIOI01000001.1:2977057-2979248	group1	group2	OK	184.799	177.084	-0.0615185	-0.0939236	0.86595	0.952964	no
XLOC_000883	XLOC_000883	CDQ83_RS12775	NZ_NIOI01000001.1:2979960-2980584	group1	group2	OK	87.7069	92.5038	0.0768224	0.158062	0.7741	0.919761	no
XLOC_000884	XLOC_000884	CDQ83_RS12780,CDQ83_RS12785	NZ_NIOI01000001.1:2981388-2982353	group1	group2	OK	12.4778	17.228	0.465391	0.54808	0.32475	0.678394	no
XLOC_000885	XLOC_000885	CDQ83_RS12805	NZ_NIOI01000001.1:2984391-2985609	group1	group2	NOTEST	0	0	0	0	1	1	no
XLOC_000886	XLOC_000886	CDQ83_RS12815	NZ_NIOI01000001.1:2987455-2988739	group1	group2	OK	40.2987	34.7746	-0.212696	-0.465719	0.41285	0.741308	no
XLOC_000887	XLOC_000887	CDQ83_RS12820	NZ_NIOI01000001.1:2989456-2990377	group1	group2	OK	20.0201	15.3454	-0.38364	-0.716624	0.20765	0.56933	no
XLOC_000888	XLOC_000888	CDQ83_RS12855,CDQ83_RS12860	NZ_NIOI01000001.1:2996146-2998370	group1	group2	NOTEST	0	0	0	0	1	1	no
XLOC_000889	XLOC_000889	CDQ83_RS12865	NZ_NIOI01000001.1:2998856-2999753	group1	group2	OK	23.8903	26.9274	0.172651	0.321837	0.5732	0.836491	no
XLOC_000890	XLOC_000890	CDQ83_RS12870	NZ_NIOI01000001.1:3000114-3001411	group1	group2	OK	5.83472	8.97283	0.620899	1.04862	0.06675	0.343658	no
XLOC_000891	XLOC_000891	CDQ83_RS00030	NZ_NIOI01000001.1:4734-4983	group1	group2	NOTEST	0	3.07186	inf	0	1	1	no
XLOC_000892	XLOC_000892	CDQ83_RS00035	NZ_NIOI01000001.1:5096-6377	group1	group2	NOTEST	0.44781	1.22863	1.45609	0	1	1	no
XLOC_000893	XLOC_000893	CDQ83_RS00040	NZ_NIOI01000001.1:6483-6711	group1	group2	NOTEST	1.67258	0	#NAME?	0	1	1	no
XLOC_000894	XLOC_000894	CDQ83_RS00065,CDQ83_RS00070	NZ_NIOI01000001.1:10599-12730	group1	group2	NOTEST	0	0	0	0	1	1	no
XLOC_000895	XLOC_000895	CDQ83_RS00075	NZ_NIOI01000001.1:12808-13375	group1	group2	NOTEST	0	0	0	0	1	1	no
XLOC_000896	XLOC_000896	CDQ83_RS00225	NZ_NIOI01000001.1:51662-52928	group1	group2	NOTEST	0.0937976	0	#NAME?	0	1	1	no
XLOC_000897	XLOC_000897	CDQ83_RS00265,CDQ83_RS00270	NZ_NIOI01000001.1:61324-64512	group1	group2	OK	14.6584	15.9756	0.124148	0.176076	0.7722	0.919141	no
XLOC_000898	XLOC_000898	CDQ83_RS00275	NZ_NIOI01000001.1:65175-65778	group1	group2	OK	38.0562	22.9495	-0.72967	-1.25243	0.0307	0.221427	no
XLOC_000899	XLOC_000899	CDQ83_RS00280	NZ_NIOI01000001.1:65802-68574	group1	group2	OK	65.0629	61.0228	-0.0924864	-0.188652	0.7399	0.91033	no
XLOC_000900	XLOC_000900	CDQ83_RS00350	NZ_NIOI01000001.1:83318-85499	group1	group2	OK	33.2708	31.0285	-0.100665	-0.22349	0.6943	0.891633	no
XLOC_000901	XLOC_000901	CDQ83_RS00375	NZ_NIOI01000001.1:89729-90479	group1	group2	OK	74.2226	84.6407	0.189492	0.410161	0.47365	0.780291	no
XLOC_000902	XLOC_000902	CDQ83_RS00395	NZ_NIOI01000001.1:94828-96400	group1	group2	NOTEST	0	0	0	0	1	1	no
XLOC_000903	XLOC_000903	CDQ83_RS00400,CDQ83_RS00405	NZ_NIOI01000001.1:96477-97148	group1	group2	NOTEST	0	0	0	0	1	1	no
XLOC_000904	XLOC_000904	CDQ83_RS00455	NZ_NIOI01000001.1:109201-110431	group1	group2	NOTEST	0	0	0	0	1	1	no
XLOC_000905	XLOC_000905	CDQ83_RS00500	NZ_NIOI01000001.1:117615-119037	group1	group2	OK	6.04905	6.2415	0.0451838	0.0774499	0.89895	0.960929	no
XLOC_000906	XLOC_000906	CDQ83_RS00585	NZ_NIOI01000001.1:132282-132819	group1	group2	OK	12.6228	5.17395	-1.28669	-1.47392	0.01655	0.156755	no
XLOC_000907	XLOC_000907	CDQ83_RS00680,CDQ83_RS00685	NZ_NIOI01000001.1:150859-152813	group1	group2	OK	31.99	24.4903	-0.385414	-0.528242	0.36425	0.707131	no
XLOC_000908	XLOC_000908	CDQ83_RS00755	NZ_NIOI01000001.1:167395-168694	group1	group2	OK	21.0457	23.0148	0.12904	0.262653	0.6477	0.876375	no
XLOC_000909	XLOC_000909	CDQ83_RS00760	NZ_NIOI01000001.1:168695-169385	group1	group2	OK	30.3758	32.4716	0.0962558	0.186614	0.74255	0.911857	no
XLOC_000910	XLOC_000910	CDQ83_RS00765	NZ_NIOI01000001.1:169540-169948	group1	group2	OK	84.1101	81.4474	-0.0464099	-0.0889533	0.87685	0.955678	no
XLOC_000911	XLOC_000911	CDQ83_RS00845	NZ_NIOI01000001.1:184521-185811	group1	group2	NOTEST	0	0	0	0	1	1	no
XLOC_000912	XLOC_000912	CDQ83_RS00860	NZ_NIOI01000001.1:190522-191161	group1	group2	OK	37.935	37.6555	-0.0106691	-0.0200947	0.9692	0.991585	no
XLOC_000913	XLOC_000913	erm	NZ_NIOI01000001.1:193535-194321	group1	group2	OK	13.482	19.7287	0.549263	0.970799	0.097	0.417394	no
XLOC_000914	XLOC_000914	CDQ83_RS00925	NZ_NIOI01000001.1:214343-215270	group1	group2	OK	14.1784	11.9541	-0.246198	-0.431104	0.4666	0.777603	no
XLOC_000915	XLOC_000915	CDQ83_RS00930	NZ_NIOI01000001.1:215291-216665	group1	group2	OK	3.61651	3.72168	0.0413555	0.0604212	0.9191	0.970683	no
XLOC_000916	XLOC_000916	CDQ83_RS00970	NZ_NIOI01000001.1:222100-223609	group1	group2	OK	42.468	35.9868	-0.23891	-0.535658	0.35075	0.702765	no
XLOC_000917	XLOC_000917	CDQ83_RS01025	NZ_NIOI01000001.1:236788-238018	group1	group2	NOTEST	0	0	0	0	1	1	no
XLOC_000918	XLOC_000918	CDQ83_RS01035,CDQ83_RS01040	NZ_NIOI01000001.1:238927-240497	group1	group2	OK	31.483	36.0836	0.19677	0.351967	0.54705	0.823345	no
XLOC_000919	XLOC_000919	CDQ83_RS01045	NZ_NIOI01000001.1:240770-241616	group1	group2	OK	3.23722	8.90334	1.45959	1.89803	0.00385	0.0626141	no
XLOC_000920	XLOC_000920	CDQ83_RS01050	NZ_NIOI01000001.1:241694-242297	group1	group2	OK	9.46155	12.2138	0.368365	0.52563	0.35485	0.703504	no
XLOC_000921	XLOC_000921	CDQ83_RS01060,CDQ83_RS01065	NZ_NIOI01000001.1:243389-244482	group1	group2	NOTEST	0	0	0	0	1	1	no
XLOC_000922	XLOC_000922	CDQ83_RS01080	NZ_NIOI01000001.1:245856-246357	group1	group2	OK	5.80287	8.42957	0.538692	0.612887	0.2841	0.642598	no
XLOC_000923	XLOC_000923	CDQ83_RS01130	NZ_NIOI01000001.1:255991-257281	group1	group2	NOTEST	0	0	0	0	1	1	no
XLOC_000924	XLOC_000924	CDQ83_RS01185	NZ_NIOI01000001.1:269676-270435	group1	group2	OK	154.143	180.572	0.228298	0.462276	0.4179	0.745467	no
XLOC_000925	XLOC_000925	CDQ83_RS01190	NZ_NIOI01000001.1:271027-272026	group1	group2	OK	234.941	280.051	0.253392	0.529793	0.3542	0.703504	no
XLOC_000926	XLOC_000926	CDQ83_RS01195	NZ_NIOI01000001.1:272027-272999	group1	group2	OK	198.111	211.935	0.097307	0.204624	0.72725	0.902152	no
XLOC_000927	XLOC_000927	CDQ83_RS01200	NZ_NIOI01000001.1:273002-273839	group1	group2	OK	247.397	241.5	-0.0348072	-0.0757193	0.8967	0.96025	no
XLOC_000928	XLOC_000928	CDQ83_RS01205	NZ_NIOI01000001.1:273856-274855	group1	group2	OK	264.51	285.993	0.11266	0.243214	0.6877	0.888679	no
XLOC_000929	XLOC_000929	CDQ83_RS01210	NZ_NIOI01000001.1:275067-276972	group1	group2	OK	1087.73	1837.59	0.756486	1.37259	0.01825	0.164447	no
XLOC_000930	XLOC_000930	CDQ83_RS01215	NZ_NIOI01000001.1:277820-279035	group1	group2	OK	16.917	20.3685	0.267866	0.525249	0.3657	0.707131	no
XLOC_000931	XLOC_000931	CDQ83_RS01280	NZ_NIOI01000001.1:291170-291385	group1	group2	OK	27.3276	36.1447	0.403423	0.490264	0.5438	0.821717	no
XLOC_000932	XLOC_000932	CDQ83_RS01285	NZ_NIOI01000001.1:291835-292753	group1	group2	NOTEST	1.69365	0.906474	-0.901794	0	1	1	no
XLOC_000933	XLOC_000933	CDQ83_RS01310,tnpB	NZ_NIOI01000001.1:295179-295715	group1	group2	NOTEST	0	0	0	0	1	1	no
XLOC_000934	XLOC_000934	CDQ83_RS01315	NZ_NIOI01000001.1:295795-297127	group1	group2	OK	32.9881	56.6859	0.781045	1.72727	0.00275	0.0482553	yes
XLOC_000935	XLOC_000935	CDQ83_RS01395	NZ_NIOI01000001.1:321618-323031	group1	group2	OK	76.8242	73.686	-0.0601705	-0.12215	0.82685	0.939495	no
XLOC_000936	XLOC_000936	CDQ83_RS01460	NZ_NIOI01000001.1:336336-336696	group1	group2	OK	454.334	137.489	-1.72444	-3.03088	5.00E-05	0.00228356	yes
XLOC_000937	XLOC_000937	CDQ83_RS01515	NZ_NIOI01000001.1:348859-349759	group1	group2	OK	171.934	249.968	0.539884	0.873227	0.1119	0.442556	no
XLOC_000938	XLOC_000938	CDQ83_RS01530	NZ_NIOI01000001.1:352682-353861	group1	group2	OK	17.0123	10.9142	-0.640373	-1.2	0.03965	0.250208	no
XLOC_000939	XLOC_000939	CDQ83_RS01535,CDQ83_RS01540	NZ_NIOI01000001.1:354048-354908	group1	group2	OK	15.7007	12.8791	-0.285792	-0.244086	0.59595	0.848739	no
XLOC_000940	XLOC_000940	CDQ83_RS01625	NZ_NIOI01000001.1:375587-376130	group1	group2	OK	2240.02	4383.39	0.968532	1.85043	0.00125	0.0279698	yes
XLOC_000941	XLOC_000941	CDQ83_RS01695	NZ_NIOI01000001.1:395324-396869	group1	group2	OK	18.043	11.3864	-0.664127	-1.21983	0.0389	0.248453	no
XLOC_000942	XLOC_000942	feoB	NZ_NIOI01000001.1:397733-399884	group1	group2	OK	616.05	276.97	-1.15332	-1.54067	0.0054	0.079311	no
XLOC_000943	XLOC_000943	CDQ83_RS01705	NZ_NIOI01000001.1:399994-400234	group1	group2	OK	785.063	451.783	-0.797178	-1.41939	0.01755	0.161189	no
XLOC_000944	XLOC_000944	CDQ83_RS01725	NZ_NIOI01000001.1:402842-403766	group1	group2	OK	44.9836	35.9742	-0.322438	-0.671103	0.2433	0.611988	no
XLOC_000945	XLOC_000945	CDQ83_RS01760,CDQ83_RS01765,CDQ83_RS01770	NZ_NIOI01000001.1:408277-410123	group1	group2	OK	564.858	101.743	-2.47296	-4.13615	5.00E-05	0.00228356	yes
XLOC_000946	XLOC_000946	CDQ83_RS01785	NZ_NIOI01000001.1:413152-413743	group1	group2	OK	88.1322	60.7218	-0.537454	-1.11951	0.0486	0.28377	no
XLOC_000947	XLOC_000947	CDQ83_RS01790,CDQ83_RS01795,CDQ83_RS01800	NZ_NIOI01000001.1:413744-415817	group1	group2	OK	564.315	547.67	-0.0431926	-0.051914	0.9235	0.971277	no
XLOC_000948	XLOC_000948	CDQ83_RS01830	NZ_NIOI01000001.1:420900-421569	group1	group2	OK	80.6011	78.5583	-0.0370357	-0.0803503	0.892	0.96025	no
XLOC_000949	XLOC_000949	CDQ83_RS01835	NZ_NIOI01000001.1:421583-422864	group1	group2	OK	65.6634	62.0534	-0.0815782	-0.181798	0.7456	0.912123	no
XLOC_000950	XLOC_000950	CDQ83_RS01860	NZ_NIOI01000001.1:429034-430402	group1	group2	OK	66.5845	62.1357	-0.0997637	-0.22949	0.6913	0.89057	no
XLOC_000951	XLOC_000951	CDQ83_RS01890	NZ_NIOI01000001.1:435862-436558	group1	group2	OK	13.2358	16.8324	0.346789	0.582143	0.31855	0.673667	no
XLOC_000952	XLOC_000952	CDQ83_RS01895,CDQ83_RS01900	NZ_NIOI01000001.1:436583-438220	group1	group2	OK	19.2305	18.1644	-0.0822833	-0.15038	0.79435	0.928657	no
XLOC_000953	XLOC_000953	CDQ83_RS01905	NZ_NIOI01000001.1:438245-439364	group1	group2	OK	5.52009	5.08461	-0.118554	-0.173827	0.7609	0.914067	no
XLOC_000954	XLOC_000954	CDQ83_RS01910	NZ_NIOI01000001.1:439456-440206	group1	group2	OK	9.25718	11.7867	0.348515	0.5552	0.35555	0.703504	no
XLOC_000955	XLOC_000955	CDQ83_RS01915,CDQ83_RS01920	NZ_NIOI01000001.1:440219-442071	group1	group2	OK	17.6883	11.892	-0.572808	-0.826148	0.14795	0.496414	no
XLOC_000956	XLOC_000956	CDQ83_RS01935	NZ_NIOI01000001.1:444748-446320	group1	group2	NOTEST	0	0	0	0	1	1	no
XLOC_000957	XLOC_000957	CDQ83_RS01940,CDQ83_RS01945	NZ_NIOI01000001.1:446397-447068	group1	group2	NOTEST	0	0	0	0	1	1	no
XLOC_000958	XLOC_000958	CDQ83_RS02035	NZ_NIOI01000001.1:470864-471995	group1	group2	OK	22.0926	24.6446	0.157709	0.312203	0.5979	0.849376	no
XLOC_000959	XLOC_000959	CDQ83_RS02040	NZ_NIOI01000001.1:472200-473370	group1	group2	OK	95.5264	97.6518	0.0317478	0.0649677	0.9118	0.967826	no
XLOC_000960	XLOC_000960	ltaE	NZ_NIOI01000001.1:481721-482753	group1	group2	OK	133.248	113.326	-0.233629	-0.508042	0.37695	0.712848	no
XLOC_000961	XLOC_000961	CDQ83_RS02070	NZ_NIOI01000001.1:482803-484069	group1	group2	OK	18.9897	19.5108	0.0390597	0.0781581	0.8927	0.96025	no
XLOC_000962	XLOC_000962	CDQ83_RS02095	NZ_NIOI01000001.1:488025-488214	group1	group2	OK	7622.93	12915.4	0.760675	1.47542	0.01135	0.124887	no
XLOC_000963	XLOC_000963	CDQ83_RS02105	NZ_NIOI01000001.1:490689-490935	group1	group2	OK	134.436	350.115	1.38091	2.45493	0.0001	0.0041675	yes
XLOC_000964	XLOC_000964	CDQ83_RS02225	NZ_NIOI01000001.1:526310-527069	group1	group2	OK	2052.12	1934.59	-0.0850847	-0.138148	0.801	0.931429	no
XLOC_000965	XLOC_000965	CDQ83_RS02230	NZ_NIOI01000001.1:527319-528630	group1	group2	OK	53.722	41.6213	-0.368189	-0.779601	0.16465	0.523301	no
XLOC_000966	XLOC_000966	CDQ83_RS02235	NZ_NIOI01000001.1:528896-529334	group1	group2	OK	3835.34	1121.42	-1.77402	-2.66105	5.00E-05	0.00228356	yes
XLOC_000967	XLOC_000967	CDQ83_RS02240	NZ_NIOI01000001.1:529592-529952	group1	group2	OK	107.472	44.7942	-1.26257	-2.00663	0.001	0.0238143	yes
XLOC_000968	XLOC_000968	CDQ83_RS02270	NZ_NIOI01000001.1:534125-535616	group1	group2	OK	32.4288	23.6976	-0.452533	-0.973216	0.0894	0.399544	no
XLOC_000969	XLOC_000969	CDQ83_RS02315	NZ_NIOI01000001.1:544401-544677	group1	group2	OK	9760.33	19210.6	0.976898	1.81862	0.00225	0.0421433	yes
XLOC_000970	XLOC_000970	CDQ83_RS02320	NZ_NIOI01000001.1:544868-545261	group1	group2	OK	114.067	150.516	0.400031	0.813933	0.1575	0.510751	no
XLOC_000971	XLOC_000971	CDQ83_RS02360	NZ_NIOI01000001.1:549045-549627	group1	group2	OK	72.9879	75.4307	0.0474953	0.0951864	0.8613	0.952964	no
XLOC_000972	XLOC_000972	CDQ83_RS02370	NZ_NIOI01000001.1:550422-552192	group1	group2	OK	181.322	162.891	-0.154644	-0.319098	0.58	0.840729	no
XLOC_000973	XLOC_000973	safA	NZ_NIOI01000001.1:554122-554740	group1	group2	OK	368.828	386.535	0.0676535	0.123328	0.82925	0.939495	no
XLOC_000974	XLOC_000974	CDQ83_RS02385	NZ_NIOI01000001.1:554812-555571	group1	group2	OK	375.051	435.344	0.215068	0.448299	0.4253	0.752972	no
XLOC_000975	XLOC_000975	CDQ83_RS02390	NZ_NIOI01000001.1:555892-556789	group1	group2	OK	43.0684	46.5807	0.113105	0.23963	0.6805	0.886375	no
XLOC_000976	XLOC_000976	CDQ83_RS02410	NZ_NIOI01000001.1:560136-561408	group1	group2	OK	15.4023	12.2414	-0.331379	-0.63197	0.27005	0.636822	no
XLOC_000977	XLOC_000977	CDQ83_RS02415	NZ_NIOI01000001.1:561781-562546	group1	group2	OK	33.398	32.9814	-0.0181083	-0.0352494	0.95365	0.985882	no
XLOC_000978	XLOC_000978	CDQ83_RS02440	NZ_NIOI01000001.1:569648-570143	group1	group2	OK	432.144	352.615	-0.293419	-0.643787	0.2681	0.636189	no
XLOC_000979	XLOC_000979	trxB	NZ_NIOI01000001.1:570261-571179	group1	group2	OK	509.005	388.114	-0.391201	-0.7928	0.17225	0.528778	no
XLOC_000980	XLOC_000980	CDQ83_RS02455	NZ_NIOI01000001.1:572460-573177	group1	group2	OK	79.3836	97.568	0.297567	0.568471	0.30875	0.664111	no
XLOC_000981	XLOC_000981	CDQ83_RS02460	NZ_NIOI01000001.1:573234-575274	group1	group2	OK	28.3562	30.3819	0.0995518	0.210669	0.7156	0.899288	no
XLOC_000982	XLOC_000982	CDQ83_RS02470	NZ_NIOI01000001.1:575816-578147	group1	group2	OK	44.854	46.4355	0.0499938	0.110021	0.84635	0.947487	no
XLOC_000983	XLOC_000983	CDQ83_RS02480	NZ_NIOI01000001.1:578919-579528	group1	group2	OK	29.9533	29.5519	-0.0194646	-0.0344232	0.95215	0.984637	no
XLOC_000984	XLOC_000984	CDQ83_RS02510	NZ_NIOI01000001.1:583357-585001	group1	group2	OK	31.5116	27.3323	-0.205274	-0.449074	0.42755	0.753628	no
XLOC_000985	XLOC_000985	CDQ83_RS02520	NZ_NIOI01000001.1:586115-586736	group1	group2	OK	59.1049	75.2483	0.348381	0.710751	0.2142	0.577318	no
XLOC_000986	XLOC_000986	CDQ83_RS02525	NZ_NIOI01000001.1:586890-588708	group1	group2	OK	23.7281	24.8866	0.0687746	0.148225	0.8033	0.931931	no
XLOC_000987	XLOC_000987	CDQ83_RS02530	NZ_NIOI01000001.1:588751-590266	group1	group2	OK	43.3451	48.0544	0.148801	0.329371	0.57045	0.835257	no
XLOC_000988	XLOC_000988	CDQ83_RS02585	NZ_NIOI01000001.1:602849-603491	group1	group2	OK	207.08	151.43	-0.451536	-0.994943	0.0777	0.375437	no
XLOC_000989	XLOC_000989	CDQ83_RS02590	NZ_NIOI01000001.1:603495-604890	group1	group2	OK	215.724	136.959	-0.655442	-1.37047	0.0209	0.176358	no
XLOC_000990	XLOC_000990	CDQ83_RS02595	NZ_NIOI01000001.1:604917-606681	group1	group2	OK	192.817	117.219	-0.71803	-1.49517	0.01035	0.119978	no
XLOC_000991	XLOC_000991	CDQ83_RS02600	NZ_NIOI01000001.1:606719-607328	group1	group2	OK	222.077	132.344	-0.746768	-1.64241	0.00355	0.0588841	no
XLOC_000992	XLOC_000992	CDQ83_RS02605	NZ_NIOI01000001.1:607337-607646	group1	group2	OK	219.263	124.079	-0.8214	-1.60344	0.0066	0.0905531	no
XLOC_000993	XLOC_000993	CDQ83_RS02610	NZ_NIOI01000001.1:607673-608099	group1	group2	OK	217.078	130.31	-0.736269	-1.55638	0.0082	0.102777	no
XLOC_000994	XLOC_000994	CDQ83_RS02615	NZ_NIOI01000001.1:608113-610027	group1	group2	OK	272.816	142.241	-0.939592	-1.9165	0.0013	0.0287033	yes
XLOC_000995	XLOC_000995	CDQ83_RS02620	NZ_NIOI01000001.1:610036-611086	group1	group2	OK	392.66	267.891	-0.551631	-1.12663	0.04935	0.286643	no
XLOC_000996	XLOC_000996	CDQ83_RS02625	NZ_NIOI01000001.1:611107-611425	group1	group2	OK	768.432	756.465	-0.0226441	-0.0495735	0.9302	0.97459	no
XLOC_000997	XLOC_000997	CDQ83_RS02635	NZ_NIOI01000001.1:612264-613170	group1	group2	OK	87.3705	74.7527	-0.225019	-0.470188	0.40705	0.737557	no
XLOC_000998	XLOC_000998	CDQ83_RS02730	NZ_NIOI01000001.1:640530-641319	group1	group2	OK	121.194	134.97	0.155314	0.354705	0.54965	0.824691	no
XLOC_000999	XLOC_000999	CDQ83_RS02775	NZ_NIOI01000001.1:652834-654133	group1	group2	NOTEST	0	0	0	0	1	1	no
XLOC_001000	XLOC_001000	CDQ83_RS02785	NZ_NIOI01000001.1:654837-656388	group1	group2	OK	253.999	99.1217	-1.35755	-2.19157	5.00E-05	0.00228356	yes
XLOC_001001	XLOC_001001	CDQ83_RS02790	NZ_NIOI01000001.1:656671-657205	group1	group2	OK	60.3668	61.3919	0.0242934	0.0473065	0.9364	0.977347	no
XLOC_001002	XLOC_001002	CDQ83_RS02795	NZ_NIOI01000001.1:657732-658560	group1	group2	OK	60.8788	62.8905	0.0469028	0.10199	0.85705	0.952964	no
XLOC_001003	XLOC_001003	CDQ83_RS02810	NZ_NIOI01000001.1:662020-662833	group1	group2	OK	89.6528	67.3352	-0.412988	-0.914723	0.10795	0.436279	no
XLOC_001004	XLOC_001004	CDQ83_RS02825	NZ_NIOI01000001.1:666396-667695	group1	group2	NOTEST	0	0	0	0	1	1	no
XLOC_001005	XLOC_001005	CDQ83_RS02845	NZ_NIOI01000001.1:671769-673416	group1	group2	OK	7.8769	13.6199	0.790016	1.48129	0.00975	0.116095	no
XLOC_001006	XLOC_001006	CDQ83_RS02850	NZ_NIOI01000001.1:673455-674385	group1	group2	OK	6.3121	7.5739	0.262918	0.403753	0.50555	0.803386	no
XLOC_001007	XLOC_001007	CDQ83_RS02855	NZ_NIOI01000001.1:674402-675359	group1	group2	OK	6.22806	11.0109	0.822083	1.32168	0.0316	0.225598	no
XLOC_001008	XLOC_001008	CDQ83_RS02865	NZ_NIOI01000001.1:677450-678749	group1	group2	NOTEST	0	0	0	0	1	1	no
XLOC_001009	XLOC_001009	CDQ83_RS02915	NZ_NIOI01000001.1:696731-697571	group1	group2	OK	102.088	123.089	0.269895	0.595777	0.3031	0.660916	no
XLOC_001010	XLOC_001010	CDQ83_RS02935	NZ_NIOI01000001.1:702428-702650	group1	group2	OK	1057.84	1402.38	0.406751	0.797932	0.16925	0.526152	no
XLOC_001011	XLOC_001011	CDQ83_RS02945	NZ_NIOI01000001.1:704483-705320	group1	group2	OK	41.497	37.6793	-0.139235	-0.288003	0.6132	0.858124	no
XLOC_001012	XLOC_001012	CDQ83_RS03055	NZ_NIOI01000001.1:728559-729873	group1	group2	OK	33.8707	33.0102	-0.0371268	-0.0804743	0.88825	0.959322	no
XLOC_001013	XLOC_001013	CDQ83_RS03160	NZ_NIOI01000001.1:749482-750511	group1	group2	OK	36.6083	35.213	-0.056063	-0.118531	0.837	0.942981	no
XLOC_001014	XLOC_001014	CDQ83_RS03315	NZ_NIOI01000001.1:780948-781197	group1	group2	OK	5172.84	1768.01	-1.54883	-3.15144	5.00E-05	0.00228356	yes
XLOC_001015	XLOC_001015	CDQ83_RS03320	NZ_NIOI01000001.1:781344-782946	group1	group2	OK	2405.6	683.43	-1.81553	-3.11031	5.00E-05	0.00228356	yes
XLOC_001016	XLOC_001016	CDQ83_RS03325	NZ_NIOI01000001.1:782958-783633	group1	group2	OK	2364.45	617.584	-1.9368	-3.53609	5.00E-05	0.00228356	yes
XLOC_001017	XLOC_001017	CDQ83_RS03330,CDQ83_RS03335,CDQ83_RS03340,CDQ83_RS03345,CDQ83_RS03350	NZ_NIOI01000001.1:783655-789002	group1	group2	OK	12667.4	3089.75	-2.03556	-2.5653	0.0001	0.0041675	yes
XLOC_001018	XLOC_001018	CDQ83_RS03355	NZ_NIOI01000001.1:789029-789353	group1	group2	OK	3855.56	960.439	-2.00517	-3.78734	5.00E-05	0.00228356	yes
XLOC_001019	XLOC_001019	CDQ83_RS03360	NZ_NIOI01000001.1:789436-790219	group1	group2	OK	3125.77	936.73	-1.73851	-2.99155	5.00E-05	0.00228356	yes
XLOC_001020	XLOC_001020	fumC	NZ_NIOI01000001.1:790343-791708	group1	group2	OK	3526.17	1342.31	-1.39338	-2.44132	0.00015	0.0056191	yes
XLOC_001021	XLOC_001021	CDQ83_RS03370	NZ_NIOI01000001.1:792050-792977	group1	group2	OK	76.3588	74.129	-0.0427568	-0.095292	0.86565	0.952964	no
XLOC_001022	XLOC_001022	CDQ83_RS03410	NZ_NIOI01000001.1:800696-802475	group1	group2	OK	31.4504	26.7539	-0.233325	-0.516017	0.36735	0.707131	no
XLOC_001023	XLOC_001023	CDQ83_RS03415	NZ_NIOI01000001.1:802552-803023	group1	group2	OK	15.306	19.4941	0.348941	0.524063	0.35315	0.702927	no
XLOC_001024	XLOC_001024	CDQ83_RS03450	NZ_NIOI01000001.1:808971-809967	group1	group2	OK	100.483	92.2254	-0.123712	-0.275143	0.6293	0.86404	no
XLOC_001025	XLOC_001025	CDQ83_RS03455	NZ_NIOI01000001.1:810267-811287	group1	group2	OK	114.254	100.927	-0.178938	-0.389038	0.493	0.795229	no
XLOC_001026	XLOC_001026	CDQ83_RS03545	NZ_NIOI01000001.1:834526-835603	group1	group2	OK	58.8144	59.5549	0.0180511	0.0401302	0.94445	0.980628	no
XLOC_001027	XLOC_001027	CDQ83_RS03585	NZ_NIOI01000001.1:847454-848696	group1	group2	OK	20.4738	24.4977	0.258869	0.513703	0.37795	0.714024	no
XLOC_001028	XLOC_001028	CDQ83_RS03640	NZ_NIOI01000001.1:859685-862343	group1	group2	OK	115.584	75.5706	-0.61304	-1.27306	0.02665	0.202394	no
XLOC_001029	XLOC_001029	CDQ83_RS03725	NZ_NIOI01000001.1:881958-882807	group1	group2	OK	253.48	214.322	-0.242088	-0.529153	0.361	0.706425	no
XLOC_001030	XLOC_001030	CDQ83_RS03830	NZ_NIOI01000001.1:910826-912188	group1	group2	OK	87.7523	68.3795	-0.359873	-0.791278	0.16865	0.526152	no
XLOC_001031	XLOC_001031	CDQ83_RS03910	NZ_NIOI01000001.1:933303-933567	group1	group2	OK	2056	4412.4	1.10172	2.2562	5.00E-05	0.00228356	yes
XLOC_001032	XLOC_001032	CDQ83_RS03920	NZ_NIOI01000001.1:934694-935261	group1	group2	OK	25.8404	33.2232	0.362562	0.639955	0.2727	0.637232	no
XLOC_001033	XLOC_001033	CDQ83_RS03955	NZ_NIOI01000001.1:943930-945364	group1	group2	OK	57.5877	36.0255	-0.676743	-1.47398	0.00935	0.112538	no
XLOC_001034	XLOC_001034	CDQ83_RS03970	NZ_NIOI01000001.1:947710-948022	group1	group2	OK	741.638	1381.03	0.896962	1.92475	0.00075	0.0190878	yes
XLOC_001035	XLOC_001035	CDQ83_RS03980	NZ_NIOI01000001.1:950330-951536	group1	group2	OK	277.273	218.182	-0.34577	-0.710712	0.21225	0.573724	no
XLOC_001036	XLOC_001036	CDQ83_RS03990	NZ_NIOI01000001.1:952663-953026	group1	group2	OK	222.577	276.704	0.31404	0.680032	0.23425	0.604481	no
XLOC_001037	XLOC_001037	CDQ83_RS04025	NZ_NIOI01000001.1:958300-960121	group1	group2	OK	46.9994	54.7201	0.21943	0.480918	0.39815	0.727236	no
XLOC_001038	XLOC_001038	CDQ83_RS04030	NZ_NIOI01000001.1:960197-961187	group1	group2	OK	18.6736	24.1358	0.370176	0.724262	0.21185	0.573724	no
XLOC_001039	XLOC_001039	CDQ83_RS04040	NZ_NIOI01000001.1:962974-963295	group1	group2	OK	55.4346	42.7132	-0.376107	-0.588143	0.30475	0.661732	no
XLOC_001040	XLOC_001040	CDQ83_RS04055,CDQ83_RS04060	NZ_NIOI01000001.1:964994-967218	group1	group2	OK	308.139	345.767	0.166216	0.322166	0.57645	0.838884	no
XLOC_001041	XLOC_001041	CDQ83_RS04105	NZ_NIOI01000001.1:974501-975440	group1	group2	OK	64.444	65.0036	0.0124745	0.0276686	0.96035	0.987602	no
XLOC_001042	XLOC_001042	CDQ83_RS04115	NZ_NIOI01000001.1:976243-976319	group1	group2	NOTEST	0	0	0	0	1	1	no
XLOC_001043	XLOC_001043	CDQ83_RS04140	NZ_NIOI01000001.1:981878-982082	group1	group2	OK	677.244	970.818	0.519526	1.05765	0.0641	0.336021	no
XLOC_001044	XLOC_001044	CDQ83_RS04150,CDQ83_RS04155	NZ_NIOI01000001.1:983507-986391	group1	group2	OK	123.765	109.297	-0.179344	-0.218543	0.70245	0.895203	no
XLOC_001045	XLOC_001045	CDQ83_RS04170	NZ_NIOI01000001.1:989154-990237	group1	group2	OK	322.723	388.098	0.266125	0.540886	0.34495	0.699552	no
XLOC_001046	XLOC_001046	CDQ83_RS04175	NZ_NIOI01000001.1:990410-992318	group1	group2	OK	57.0109	68.764	0.270416	0.599748	0.29905	0.656162	no
XLOC_001047	XLOC_001047	CDQ83_RS04195	NZ_NIOI01000001.1:997451-999350	group1	group2	OK	166.416	107.259	-0.633697	-1.3356	0.02205	0.179213	no
XLOC_001048	XLOC_001048	CDQ83_RS04200	NZ_NIOI01000001.1:999390-1000146	group1	group2	OK	278.641	218.853	-0.348451	-0.758707	0.18555	0.547455	no
XLOC_001049	XLOC_001049	CDQ83_RS04205	NZ_NIOI01000001.1:1000191-1001601	group1	group2	OK	244.391	190.224	-0.361492	-0.746046	0.1934	0.556288	no
XLOC_001050	XLOC_001050	lexA	NZ_NIOI01000001.1:1022129-1022783	group1	group2	OK	317.591	516.592	0.701854	1.47051	0.0124	0.132931	no
XLOC_001051	XLOC_001051	CDQ83_RS04325	NZ_NIOI01000001.1:1027132-1028926	group1	group2	OK	53.431	47.2709	-0.176726	-0.40019	0.49115	0.793744	no
XLOC_001052	XLOC_001052	CDQ83_RS04330	NZ_NIOI01000001.1:1028996-1030760	group1	group2	OK	60.8824	54.4346	-0.1615	-0.356723	0.5297	0.814961	no
XLOC_001053	XLOC_001053	CDQ83_RS04425	NZ_NIOI01000001.1:1053575-1054385	group1	group2	OK	130.604	193.478	0.566978	1.24712	0.033	0.230039	no
XLOC_001054	XLOC_001054	CDQ83_RS04430	NZ_NIOI01000001.1:1054488-1055262	group1	group2	OK	59.5692	60.276	0.0170174	0.0365378	0.94955	0.983168	no
XLOC_001055	XLOC_001055	CDQ83_RS04445	NZ_NIOI01000001.1:1058377-1059460	group1	group2	OK	178.134	170.622	-0.0621632	-0.13385	0.81585	0.936848	no
XLOC_001056	XLOC_001056	CDQ83_RS04450	NZ_NIOI01000001.1:1059772-1061203	group1	group2	NOTEST	0	0	0	0	1	1	no
XLOC_001057	XLOC_001057	CDQ83_RS04455	NZ_NIOI01000001.1:1061355-1062330	group1	group2	OK	75.6492	76.5559	0.0171887	0.0384112	0.9468	0.981845	no
XLOC_001058	XLOC_001058	CDQ83_RS04465	NZ_NIOI01000001.1:1064528-1064987	group1	group2	OK	18.7538	27.1653	0.534583	0.849469	0.1436	0.491038	no
XLOC_001059	XLOC_001059	CDQ83_RS04470	NZ_NIOI01000001.1:1065315-1065768	group1	group2	OK	26.7558	34.0716	0.348718	0.586692	0.3134	0.670222	no
XLOC_001060	XLOC_001060	CDQ83_RS04475	NZ_NIOI01000001.1:1066038-1066704	group1	group2	OK	5.25451	10.9607	1.06071	1.44195	0.01705	0.159229	no
XLOC_001061	XLOC_001061	CDQ83_RS04485	NZ_NIOI01000001.1:1068569-1069145	group1	group2	OK	29.5393	31.6375	0.0989994	0.17775	0.74585	0.912123	no
XLOC_001062	XLOC_001062	CDQ83_RS04490	NZ_NIOI01000001.1:1069554-1070046	group1	group2	OK	57.3673	77.5578	0.435043	0.845793	0.13485	0.479818	no
XLOC_001063	XLOC_001063	CDQ83_RS04495	NZ_NIOI01000001.1:1070155-1070974	group1	group2	OK	25.2992	40.4937	0.678608	1.34095	0.0184	0.164465	no
XLOC_001064	XLOC_001064	CDQ83_RS04500	NZ_NIOI01000001.1:1071041-1071473	group1	group2	OK	37.5686	50.0286	0.413224	0.737238	0.1951	0.5569	no
XLOC_001065	XLOC_001065	CDQ83_RS04505	NZ_NIOI01000001.1:1071566-1072136	group1	group2	OK	46.3421	52.987	0.193317	0.376789	0.51815	0.808382	no
XLOC_001066	XLOC_001066	CDQ83_RS04510	NZ_NIOI01000001.1:1072216-1072825	group1	group2	OK	65.4749	74.8588	0.19323	0.401785	0.4817	0.78494	no
XLOC_001067	XLOC_001067	CDQ83_RS04515	NZ_NIOI01000001.1:1072882-1073197	group1	group2	OK	128.382	137.118	0.0949847	0.176565	0.75365	0.913716	no
XLOC_001068	XLOC_001068	CDQ83_RS04520	NZ_NIOI01000001.1:1073222-1073504	group1	group2	OK	158.828	226.94	0.514849	0.980354	0.0847	0.388127	no
XLOC_001069	XLOC_001069	CDQ83_RS04525	NZ_NIOI01000001.1:1074269-1074647	group1	group2	OK	21.419	38.0092	0.827459	1.22775	0.0361	0.243638	no
XLOC_001070	XLOC_001070	CDQ83_RS04530	NZ_NIOI01000001.1:1074833-1075655	group1	group2	OK	11.8056	18.8833	0.677644	1.15595	0.0461	0.276434	no
XLOC_001071	XLOC_001071	CDQ83_RS04570	NZ_NIOI01000001.1:1083950-1084859	group1	group2	OK	7.46014	10.4337	0.483972	0.770265	0.18765	0.550242	no
XLOC_001072	XLOC_001072	CDQ83_RS04575	NZ_NIOI01000001.1:1084988-1086320	group1	group2	OK	14.3453	20.3875	0.507107	1.01298	0.08	0.381912	no
XLOC_001073	XLOC_001073	CDQ83_RS04580	NZ_NIOI01000001.1:1086375-1087275	group1	group2	OK	10.1707	5.07633	-1.00256	-1.4578	0.01515	0.152139	no
XLOC_001074	XLOC_001074	CDQ83_RS04585	NZ_NIOI01000001.1:1087291-1088173	group1	group2	OK	7.86692	10.0955	0.359837	0.578162	0.3148	0.670632	no
XLOC_001075	XLOC_001075	CDQ83_RS04590	NZ_NIOI01000001.1:1088202-1089576	group1	group2	OK	10.1685	8.78971	-0.21022	-0.384758	0.5047	0.803386	no
XLOC_001076	XLOC_001076	CDQ83_RS04605	NZ_NIOI01000001.1:1093444-1093804	group1	group2	OK	4.54814	3.1246	-0.541604	-0.393137	0.53975	0.820204	no
XLOC_001077	XLOC_001077	CDQ83_RS20320	NZ_NIOI01000001.1:1096123-1096363	group1	group2	OK	67.2766	30.5906	-1.13702	-1.35088	0.0296	0.216893	no
XLOC_001078	XLOC_001078	CDQ83_RS04620	NZ_NIOI01000001.1:1096486-1097209	group1	group2	OK	33.2847	28.7367	-0.211963	-0.409907	0.4722	0.77975	no
XLOC_001079	XLOC_001079	CDQ83_RS04625	NZ_NIOI01000001.1:1097236-1097695	group1	group2	OK	50.642	53.5617	0.0808663	0.151262	0.79345	0.928657	no
XLOC_001080	XLOC_001080	CDQ83_RS04630	NZ_NIOI01000001.1:1097736-1098372	group1	group2	OK	38.6557	43.3199	0.164348	0.321386	0.57135	0.835473	no
XLOC_001081	XLOC_001081	CDQ83_RS04635	NZ_NIOI01000001.1:1098407-1098896	group1	group2	OK	60.9889	51.2407	-0.251257	-0.483524	0.3983	0.727236	no
XLOC_001082	XLOC_001082	CDQ83_RS04640	NZ_NIOI01000001.1:1098917-1099529	group1	group2	OK	100.165	113.881	0.185156	0.410843	0.4782	0.782804	no
XLOC_001083	XLOC_001083	CDQ83_RS04645	NZ_NIOI01000001.1:1100190-1100892	group1	group2	OK	62.4158	65.9612	0.0797073	0.169629	0.7698	0.917774	no
XLOC_001084	XLOC_001084	CDQ83_RS04650	NZ_NIOI01000001.1:1100937-1101348	group1	group2	OK	69.1121	65.2361	-0.0832668	-0.156076	0.7842	0.925495	no
XLOC_001085	XLOC_001085	CDQ83_RS04655	NZ_NIOI01000001.1:1101587-1102325	group1	group2	OK	79.5701	78.4464	-0.0205204	-0.0438264	0.9418	0.979401	no
XLOC_001086	XLOC_001086	CDQ83_RS04660	NZ_NIOI01000001.1:1103457-1104885	group1	group2	OK	417.444	214.984	-0.957352	-1.93674	0.001	0.0238143	yes
XLOC_001087	XLOC_001087	CDQ83_RS04665	NZ_NIOI01000001.1:1105221-1106541	group1	group2	OK	860.422	325.617	-1.40187	-2.71398	5.00E-05	0.00228356	yes
XLOC_001088	XLOC_001088	CDQ83_RS04670	NZ_NIOI01000001.1:1106830-1107163	group1	group2	OK	27.4483	30.349	0.144932	0.20442	0.7203	0.900827	no
XLOC_001089	XLOC_001089	CDQ83_RS04675	NZ_NIOI01000001.1:1107298-1107454	group1	group2	OK	700.884	311.193	-1.17137	-1.77166	0.00435	0.0690614	no
XLOC_001090	XLOC_001090	CDQ83_RS04680	NZ_NIOI01000001.1:1107466-1108579	group1	group2	OK	355.114	288.388	-0.300273	-0.622093	0.28645	0.645836	no
XLOC_001091	XLOC_001091	CDQ83_RS04685	NZ_NIOI01000001.1:1108805-1109312	group1	group2	OK	125.3	108.22	-0.211427	-0.452452	0.4365	0.759189	no
XLOC_001092	XLOC_001092	CDQ83_RS04690	NZ_NIOI01000001.1:1109749-1110688	group1	group2	OK	83.4348	61.7637	-0.43389	-0.964131	0.0912	0.405414	no
XLOC_001093	XLOC_001093	CDQ83_RS04695,CDQ83_RS04700	NZ_NIOI01000001.1:1110698-1111347	group1	group2	OK	319.676	246.528	-0.374858	-0.787236	0.17015	0.52621	no
XLOC_001094	XLOC_001094	CDQ83_RS04705	NZ_NIOI01000001.1:1111391-1113041	group1	group2	OK	145.74	109.031	-0.41865	-0.887118	0.123	0.459218	no
XLOC_001095	XLOC_001095	CDQ83_RS04710	NZ_NIOI01000001.1:1113070-1113844	group1	group2	OK	168.979	107.101	-0.657877	-1.45912	0.01095	0.123335	no
XLOC_001096	XLOC_001096	ylqF	NZ_NIOI01000001.1:1113860-1114730	group1	group2	OK	255.294	216.633	-0.236901	-0.515184	0.37965	0.715315	no
XLOC_001097	XLOC_001097	lepB	NZ_NIOI01000001.1:1114749-1115340	group1	group2	OK	316.108	299.93	-0.0757945	-0.164716	0.7705	0.918101	no
XLOC_001098	XLOC_001098	rplS	NZ_NIOI01000001.1:1115423-1115768	group1	group2	OK	5871.57	9654.31	0.717426	1.33995	0.01535	0.152808	no
XLOC_001099	XLOC_001099	rimM,trmD	NZ_NIOI01000001.1:1115874-1117108	group1	group2	OK	653.617	593.068	-0.140247	-0.280816	0.62645	0.86404	no
XLOC_001100	XLOC_001100	CDQ83_RS04740	NZ_NIOI01000001.1:1117172-1117403	group1	group2	OK	8932.78	15523.6	0.797282	1.56801	0.00595	0.084414	no
XLOC_001101	XLOC_001101	rpsP	NZ_NIOI01000001.1:1117440-1117686	group1	group2	OK	3469.76	6477.34	0.900564	1.86205	0.00155	0.0322981	yes
XLOC_001102	XLOC_001102	CDQ83_RS04750	NZ_NIOI01000001.1:1117812-1119180	group1	group2	OK	351.645	345.121	-0.0270177	-0.0540361	0.925	0.97148	no
XLOC_001103	XLOC_001103	CDQ83_RS04755	NZ_NIOI01000001.1:1119216-1119573	group1	group2	OK	631.781	669.984	0.0847022	0.184386	0.74835	0.912582	no
XLOC_001104	XLOC_001104	ftsY	NZ_NIOI01000001.1:1119712-1120621	group1	group2	OK	187.331	185.116	-0.0171626	-0.0373821	0.9483	0.982535	no
XLOC_001105	XLOC_001105	smc	NZ_NIOI01000001.1:1120969-1124542	group1	group2	OK	139.764	116.307	-0.265059	-0.526548	0.35555	0.703504	no
XLOC_001106	XLOC_001106	CDQ83_RS04770	NZ_NIOI01000001.1:1124763-1125024	group1	group2	OK	720.128	812.101	0.173405	0.373828	0.5038	0.803386	no
XLOC_001107	XLOC_001107	CDQ83_RS04775	NZ_NIOI01000001.1:1125225-1126236	group1	group2	OK	537.654	415.66	-0.371275	-0.752398	0.19385	0.556288	no
XLOC_001108	XLOC_001108	CDQ83_RS04780	NZ_NIOI01000001.1:1126498-1127215	group1	group2	OK	873.054	712.793	-0.292587	-0.581782	0.3143	0.670426	no
XLOC_001109	XLOC_001109	fabF	NZ_NIOI01000001.1:1127532-1128768	group1	group2	OK	2194.93	1788.07	-0.295778	-0.539333	0.3374	0.690541	no
XLOC_001110	XLOC_001110	acpP	NZ_NIOI01000001.1:1129166-1129394	group1	group2	OK	6695.19	6487.06	-0.0455604	-0.0917464	0.87555	0.955198	no
XLOC_001111	XLOC_001111	fabG	NZ_NIOI01000001.1:1129495-1130239	group1	group2	OK	3026.3	2314.22	-0.38703	-0.720721	0.1961	0.557656	no
XLOC_001112	XLOC_001112	fabD	NZ_NIOI01000001.1:1130274-1131210	group1	group2	OK	2220.04	1630.52	-0.445255	-0.827451	0.14625	0.49402	no
XLOC_001113	XLOC_001113	CDQ83_RS04805,plsX	NZ_NIOI01000001.1:1131246-1133260	group1	group2	OK	4175.95	3493.69	-0.257351	-0.46644	0.4156	0.743402	no
XLOC_001114	XLOC_001114	fapR	NZ_NIOI01000001.1:1133313-1133893	group1	group2	OK	1888.13	1892.78	0.00355146	0.0068579	0.99075	0.99608	no
XLOC_001115	XLOC_001115	pgsA,rimO	NZ_NIOI01000001.1:1134146-1136112	group1	group2	OK	273.073	260.619	-0.0673455	-0.121748	0.8347	0.942075	no
XLOC_001116	XLOC_001116	CDQ83_RS04830,CDQ83_RS04835,CDQ83_RS04840	NZ_NIOI01000001.1:1136392-1139087	group1	group2	OK	361.007	312.943	-0.206124	-0.197775	0.6683	0.883312	no
XLOC_001117	XLOC_001117	CDQ83_RS04845	NZ_NIOI01000001.1:1139178-1139799	group1	group2	OK	43.8915	34.6025	-0.343068	-0.675658	0.24145	0.611065	no
XLOC_001118	XLOC_001118	recA	NZ_NIOI01000001.1:1139948-1141004	group1	group2	OK	268.715	242.834	-0.146103	-0.306285	0.59355	0.847493	no
XLOC_001119	XLOC_001119	murJ	NZ_NIOI01000001.1:1141112-1142711	group1	group2	OK	114.064	81.8243	-0.479247	-1.06299	0.0648	0.338349	no
XLOC_001120	XLOC_001120	CDQ83_RS04860	NZ_NIOI01000001.1:1142739-1143975	group1	group2	OK	133.633	105.929	-0.335175	-0.737579	0.2007	0.562316	no
XLOC_001121	XLOC_001121	gap	NZ_NIOI01000001.1:1150475-1151489	group1	group2	OK	17.4609	38.6711	1.14713	2.29223	0.0001	0.0041675	yes
XLOC_001122	XLOC_001122	CDQ83_RS04895	NZ_NIOI01000001.1:1152807-1153734	group1	group2	OK	286.165	300.873	0.0723051	0.159693	0.78285	0.925212	no
XLOC_001123	XLOC_001123	CDQ83_RS04900,CDQ83_RS04905	NZ_NIOI01000001.1:1153951-1155897	group1	group2	OK	10.7242	11.5318	0.104746	0.176536	0.75535	0.913716	no
XLOC_001124	XLOC_001124	CDQ83_RS04910	NZ_NIOI01000001.1:1155910-1158535	group1	group2	OK	8.28035	9.93575	0.262937	0.530486	0.3611	0.706425	no
XLOC_001125	XLOC_001125	CDQ83_RS04915	NZ_NIOI01000001.1:1158540-1159155	group1	group2	OK	7.63854	8.49874	0.153952	0.207894	0.7105	0.897994	no
XLOC_001126	XLOC_001126	CDQ83_RS04920,CDQ83_RS04925	NZ_NIOI01000001.1:1159182-1161506	group1	group2	OK	11.3347	16.47	0.539087	0.856652	0.14305	0.490002	no
XLOC_001127	XLOC_001127	CDQ83_RS04930	NZ_NIOI01000001.1:1161596-1162517	group1	group2	OK	13.3185	13.2001	-0.0128817	-0.0216763	0.9659	0.991221	no
XLOC_001128	XLOC_001128	CDQ83_RS04935	NZ_NIOI01000001.1:1162577-1165490	group1	group2	OK	16.5432	19.9699	0.27159	0.576844	0.31425	0.670426	no
XLOC_001129	XLOC_001129	CDQ83_RS04940	NZ_NIOI01000001.1:1165538-1167638	group1	group2	OK	20.8071	23.2516	0.160256	0.330427	0.56505	0.831445	no
XLOC_001130	XLOC_001130	CDQ83_RS04945	NZ_NIOI01000001.1:1167794-1169240	group1	group2	OK	17.3329	24.0179	0.470593	0.945366	0.1103	0.440607	no
XLOC_001131	XLOC_001131	CDQ83_RS04950	NZ_NIOI01000001.1:1169701-1170754	group1	group2	OK	13.2126	11.072	-0.254998	-0.452932	0.4196	0.7481	no
XLOC_001132	XLOC_001132	CDQ83_RS04955	NZ_NIOI01000001.1:1171141-1171762	group1	group2	OK	9.02875	19.1638	1.08579	1.57042	0.0099	0.116631	no
XLOC_001133	XLOC_001133	cooS	NZ_NIOI01000001.1:1172148-1174062	group1	group2	OK	25.8487	29.4868	0.189979	0.383455	0.4992	0.799168	no
XLOC_001134	XLOC_001134	CDQ83_RS04965	NZ_NIOI01000001.1:1174317-1175325	group1	group2	OK	51.1625	66.3267	0.374502	0.827474	0.1489	0.497427	no
XLOC_001135	XLOC_001135	CDQ83_RS04970	NZ_NIOI01000001.1:1175473-1176526	group1	group2	OK	26.6913	21.5918	-0.305888	-0.615172	0.2836	0.641903	no
XLOC_001136	XLOC_001136	CDQ83_RS04975	NZ_NIOI01000001.1:1176591-1177452	group1	group2	OK	32.0676	21.701	-0.563355	-1.09847	0.06045	0.32402	no
XLOC_001137	XLOC_001137	CDQ83_RS04980	NZ_NIOI01000001.1:1177486-1178773	group1	group2	OK	27.4817	20.1405	-0.448375	-0.916302	0.11315	0.444861	no
XLOC_001138	XLOC_001138	CDQ83_RS04985	NZ_NIOI01000001.1:1178785-1179781	group1	group2	OK	26.8141	27.6982	0.0468029	0.0958834	0.8706	0.953181	no
XLOC_001139	XLOC_001139	CDQ83_RS04990	NZ_NIOI01000001.1:1180320-1181538	group1	group2	NOTEST	0	0	0	0	1	1	no
XLOC_001140	XLOC_001140	CDQ83_RS04995	NZ_NIOI01000001.1:1181897-1182731	group1	group2	OK	10.0425	7.5057	-0.420056	-0.622104	0.2664	0.634459	no
XLOC_001141	XLOC_001141	CDQ83_RS05000	NZ_NIOI01000001.1:1182743-1183694	group1	group2	OK	6.20194	5.43405	-0.190692	-0.254605	0.64115	0.87142	no
XLOC_001142	XLOC_001142	CDQ83_RS05005	NZ_NIOI01000001.1:1183882-1185280	group1	group2	OK	5.63043	7.25753	0.366233	0.620874	0.2797	0.641903	no
XLOC_001143	XLOC_001143	nagA	NZ_NIOI01000001.1:1185816-1186992	group1	group2	OK	17.3188	21.4054	0.305636	0.607767	0.2999	0.657374	no
XLOC_001144	XLOC_001144	CDQ83_RS05015	NZ_NIOI01000001.1:1186992-1187706	group1	group2	OK	11.3995	10.2301	-0.156143	-0.248216	0.6641	0.882115	no
XLOC_001145	XLOC_001145	CDQ83_RS05020	NZ_NIOI01000001.1:1188018-1188879	group1	group2	OK	7.35906	10.1942	0.470149	0.753308	0.1975	0.558304	no
XLOC_001146	XLOC_001146	CDQ83_RS05025	NZ_NIOI01000001.1:1188888-1189686	group1	group2	OK	13.9335	16.5725	0.250227	0.43613	0.45775	0.772553	no
XLOC_001147	XLOC_001147	CDQ83_RS05030	NZ_NIOI01000001.1:1189691-1190729	group1	group2	OK	13.2846	13.4679	0.0197755	0.0362334	0.9436	0.980466	no
XLOC_001148	XLOC_001148	CDQ83_RS05035,CDQ83_RS05040	NZ_NIOI01000001.1:1190810-1192647	group1	group2	OK	35.7851	42.8138	0.258716	0.543961	0.35	0.702106	no
XLOC_001149	XLOC_001149	CDQ83_RS05045	NZ_NIOI01000001.1:1192869-1194144	group1	group2	OK	17.8779	18.2865	0.0326026	0.062723	0.9095	0.966616	no
XLOC_001150	XLOC_001150	CDQ83_RS05050	NZ_NIOI01000001.1:1194247-1194622	group1	group2	OK	14.9536	9.02851	-0.727932	-0.821852	0.15805	0.510751	no
XLOC_001151	XLOC_001151	CDQ83_RS05060	NZ_NIOI01000001.1:1196298-1197783	group1	group2	OK	37.3548	36.2002	-0.045296	-0.100906	0.86075	0.952964	no
XLOC_001152	XLOC_001152	CDQ83_RS05065	NZ_NIOI01000001.1:1197857-1198646	group1	group2	OK	29.8142	29.9319	0.00568669	0.0112386	0.9883	0.995216	no
XLOC_001153	XLOC_001153	CDQ83_RS05070	NZ_NIOI01000001.1:1198707-1199511	group1	group2	OK	33.1628	35.0107	0.0782309	0.157304	0.78825	0.926901	no
XLOC_001154	XLOC_001154	CDQ83_RS05080	NZ_NIOI01000001.1:1200784-1200892	group1	group2	NOTEST	0	0	0	0	1	1	no
XLOC_001155	XLOC_001155	CDQ83_RS05085	NZ_NIOI01000001.1:1201315-1203646	group1	group2	OK	72.9546	50.9007	-0.519313	-1.12143	0.0551	0.307196	no
XLOC_001156	XLOC_001156	CDQ83_RS05090	NZ_NIOI01000001.1:1204338-1205658	group1	group2	OK	145.304	143.605	-0.0169623	-0.0365887	0.9478	0.982535	no
XLOC_001157	XLOC_001157	CDQ83_RS05095	NZ_NIOI01000001.1:1206062-1206138	group1	group2	NOTEST	0	0	0	0	1	1	no
XLOC_001158	XLOC_001158	rrf	NZ_NIOI01000001.1:1206144-1206261	group1	group2	OK	1650.1	781.705	-1.07786	-1.48519	0.01295	0.137064	no
XLOC_001159	XLOC_001159	CDQ83_RS05105	NZ_NIOI01000001.1:1206482-1209401	group1	group2	HIDATA	0	0	0	0	1	1	no
XLOC_001160	XLOC_001160	CDQ83_RS05110	NZ_NIOI01000001.1:1209743-1209820	group1	group2	NOTEST	0	0	0	0	1	1	no
XLOC_001161	XLOC_001161	CDQ83_RS05115	NZ_NIOI01000001.1:1210052-1211759	group1	group2	HIDATA	0	0	0	0	1	1	no
XLOC_001162	XLOC_001162	CDQ83_RS05120	NZ_NIOI01000001.1:1212208-1212790	group1	group2	OK	66.8235	83.0615	0.313825	0.651215	0.25155	0.622899	no
XLOC_001163	XLOC_001163	CDQ83_RS05125	NZ_NIOI01000001.1:1212855-1213440	group1	group2	OK	106.086	116.11	0.130258	0.287055	0.619	0.86111	no
XLOC_001164	XLOC_001164	CDQ83_RS05130	NZ_NIOI01000001.1:1213682-1214687	group1	group2	OK	10.0225	8.68653	-0.206388	-0.351255	0.55195	0.824691	no
XLOC_001165	XLOC_001165	CDQ83_RS05135	NZ_NIOI01000001.1:1215006-1216242	group1	group2	OK	354.054	102.804	-1.78407	-3.74142	5.00E-05	0.00228356	yes
XLOC_001166	XLOC_001166	CDQ83_RS05140	NZ_NIOI01000001.1:1216300-1217134	group1	group2	OK	235.871	55.2579	-2.09375	-4.46596	5.00E-05	0.00228356	yes
XLOC_001167	XLOC_001167	CDQ83_RS05155	NZ_NIOI01000001.1:1219325-1219410	group1	group2	NOTEST	0	0	0	0	1	1	no
XLOC_001168	XLOC_001168	CDQ83_RS05160	NZ_NIOI01000001.1:1219413-1219489	group1	group2	NOTEST	0	0	0	0	1	1	no
XLOC_001169	XLOC_001169	recO	NZ_NIOI01000001.1:1220295-1221042	group1	group2	OK	203.415	233.283	0.197656	0.429815	0.4595	0.772553	no
XLOC_001170	XLOC_001170	CDQ83_RS05180	NZ_NIOI01000001.1:1221093-1221234	group1	group2	OK	89.3048	64.1368	-0.477584	-0.450534	0.61455	0.858921	no
XLOC_001171	XLOC_001171	CDQ83_RS05185	NZ_NIOI01000001.1:1221371-1222265	group1	group2	OK	137.417	139.597	0.0227111	0.0501527	0.9292	0.974199	no
XLOC_001172	XLOC_001172	cdd	NZ_NIOI01000001.1:1222481-1222877	group1	group2	OK	114.227	100.33	-0.187148	-0.373782	0.52485	0.811619	no
XLOC_001173	XLOC_001173	CDQ83_RS05195,CDQ83_RS05205,ybeY	NZ_NIOI01000001.1:1222979-1226030	group1	group2	OK	401.077	321.553	-0.318825	-0.398043	0.4838	0.785674	no
XLOC_001174	XLOC_001174	CDQ83_RS05210	NZ_NIOI01000001.1:1226114-1227086	group1	group2	OK	283.471	255.853	-0.147887	-0.313134	0.58505	0.842209	no
XLOC_001175	XLOC_001175	yqfD	NZ_NIOI01000001.1:1227086-1228283	group1	group2	OK	246.488	197.187	-0.321955	-0.675026	0.24255	0.611696	no
XLOC_001176	XLOC_001176	yqfC	NZ_NIOI01000001.1:1228303-1228624	group1	group2	OK	101.298	108.294	0.0963427	0.169477	0.76285	0.914067	no
XLOC_001177	XLOC_001177	pdaA	NZ_NIOI01000001.1:1228767-1229721	group1	group2	OK	88.8403	79.2423	-0.164942	-0.339117	0.55315	0.824781	no
XLOC_001178	XLOC_001178	CDQ83_RS05230	NZ_NIOI01000001.1:1229899-1230595	group1	group2	OK	188.764	199.782	0.0818441	0.182915	0.7592	0.914067	no
XLOC_001179	XLOC_001179	CDQ83_RS05235	NZ_NIOI01000001.1:1230597-1231329	group1	group2	OK	60.2297	58.2655	-0.0478335	-0.102494	0.8574	0.952964	no
XLOC_001180	XLOC_001180	CDQ83_RS05240	NZ_NIOI01000001.1:1231838-1232063	group1	group2	NOTEST	2.47318	3.22648	0.38359	0	1	1	no
XLOC_001181	XLOC_001181	CDQ83_RS05245	NZ_NIOI01000001.1:1232069-1232300	group1	group2	OK	8.35828	0	#NAME?	#NAME?	0.00515	0.0763116	no
XLOC_001182	XLOC_001182	CDQ83_RS05255	NZ_NIOI01000001.1:1233415-1235878	group1	group2	OK	84.6022	103.859	0.295854	0.542712	0.3582	0.705398	no
XLOC_001183	XLOC_001183	CDQ83_RS05260	NZ_NIOI01000001.1:1236077-1236944	group1	group2	OK	75.9316	80.2076	0.07904	0.161121	0.7838	0.925468	no
XLOC_001184	XLOC_001184	zapA	NZ_NIOI01000001.1:1239497-1240913	group1	group2	OK	109.585	98.6596	-0.151519	-0.336132	0.5699	0.834818	no
XLOC_001185	XLOC_001185	CDQ83_RS05280	NZ_NIOI01000001.1:1240940-1242359	group1	group2	OK	100.407	82.4055	-0.285054	-0.62147	0.27345	0.637232	no
XLOC_001186	XLOC_001186	CDQ83_RS05285	NZ_NIOI01000001.1:1242540-1243968	group1	group2	OK	133.787	91.7354	-0.544393	-0.896845	0.12515	0.462071	no
XLOC_001187	XLOC_001187	CDQ83_RS05300	NZ_NIOI01000001.1:1246596-1246854	group1	group2	OK	54.5704	79.2197	0.537741	0.773626	0.1836	0.545038	no
XLOC_001188	XLOC_001188	CDQ83_RS05305,CDQ83_RS05310	NZ_NIOI01000001.1:1247093-1250673	group1	group2	OK	9.5864	7.30004	-0.393086	-0.735651	0.2045	0.56678	no
XLOC_001189	XLOC_001189	CDQ83_RS05315,CDQ83_RS05320	NZ_NIOI01000001.1:1250738-1252869	group1	group2	NOTEST	0	0	0	0	1	1	no
XLOC_001190	XLOC_001190	CDQ83_RS05325	NZ_NIOI01000001.1:1252947-1253514	group1	group2	NOTEST	0	0	0	0	1	1	no
XLOC_001191	XLOC_001191	CDQ83_RS05330	NZ_NIOI01000001.1:1254190-1254550	group1	group2	OK	91.6342	137.47	0.585162	1.11907	0.0516	0.294361	no
XLOC_001192	XLOC_001192	CDQ83_RS05335	NZ_NIOI01000001.1:1255154-1255241	group1	group2	NOTEST	0	0	0	0	1	1	no
XLOC_001193	XLOC_001193	CDQ83_RS05340	NZ_NIOI01000001.1:1255327-1256077	group1	group2	OK	185.938	190.125	0.0321295	0.0709861	0.9057	0.963806	no
XLOC_001194	XLOC_001194	CDQ83_RS05345	NZ_NIOI01000001.1:1256292-1256895	group1	group2	OK	277.61	260.473	-0.0919278	-0.200397	0.7254	0.901746	no
XLOC_001195	XLOC_001195	CDQ83_RS05350	NZ_NIOI01000001.1:1256996-1257305	group1	group2	OK	412.893	373.21	-0.14578	-0.315628	0.5833	0.841356	no
XLOC_001196	XLOC_001196	CDQ83_RS05355	NZ_NIOI01000001.1:1257365-1258997	group1	group2	OK	307.985	284.608	-0.113885	-0.223653	0.6992	0.894095	no
XLOC_001197	XLOC_001197	CDQ83_RS05360	NZ_NIOI01000001.1:1259038-1259809	group1	group2	OK	299.371	279.879	-0.0971316	-0.201916	0.72415	0.900864	no
XLOC_001198	XLOC_001198	CDQ83_RS05365	NZ_NIOI01000001.1:1259873-1260266	group1	group2	OK	300.71	296.85	-0.0186406	-0.040757	0.94015	0.978296	no
XLOC_001199	XLOC_001199	CDQ83_RS05370,CDQ83_RS05375	NZ_NIOI01000001.1:1260384-1261505	group1	group2	OK	552.168	472.693	-0.224204	-0.454896	0.42215	0.750239	no
XLOC_001200	XLOC_001200	CDQ83_RS05380	NZ_NIOI01000001.1:1261532-1261976	group1	group2	OK	596.712	475.389	-0.327926	-0.688316	0.23565	0.606972	no
XLOC_001201	XLOC_001201	CDQ83_RS05385	NZ_NIOI01000001.1:1262040-1264104	group1	group2	OK	401.022	344.87	-0.217627	-0.403123	0.47975	0.782911	no
XLOC_001202	XLOC_001202	CDQ83_RS05390	NZ_NIOI01000001.1:1264107-1264722	group1	group2	OK	208.402	185.514	-0.167837	-0.363734	0.51765	0.808382	no
XLOC_001203	XLOC_001203	CDQ83_RS05395	NZ_NIOI01000001.1:1264728-1265448	group1	group2	OK	263.34	263.054	-0.00156446	-0.0032721	0.99475	0.996694	no
XLOC_001204	XLOC_001204	CDQ83_RS05400,flhF	NZ_NIOI01000001.1:1265497-1267584	group1	group2	OK	361.376	357.412	-0.0159129	-0.0308364	0.9571	0.98639	no
XLOC_001205	XLOC_001205	flhA	NZ_NIOI01000001.1:1267585-1269625	group1	group2	OK	146.362	128.863	-0.183698	-0.374779	0.51015	0.805166	no
XLOC_001206	XLOC_001206	flhB,fliR	NZ_NIOI01000001.1:1269693-1271633	group1	group2	OK	484.572	348.524	-0.475453	-0.919544	0.11585	0.447946	no
XLOC_001207	XLOC_001207	fliQ	NZ_NIOI01000001.1:1271652-1271922	group1	group2	OK	549.502	403.684	-0.444897	-0.917252	0.1137	0.445054	no
XLOC_001208	XLOC_001208	CDQ83_RS05435,fliP	NZ_NIOI01000001.1:1271946-1273225	group1	group2	OK	1166.66	1089.23	-0.0990819	-0.185059	0.74585	0.912123	no
XLOC_001209	XLOC_001209	CDQ83_RS05440	NZ_NIOI01000001.1:1273229-1273592	group1	group2	OK	873.647	754.06	-0.212371	-0.452668	0.432	0.756454	no
XLOC_001210	XLOC_001210	fliY	NZ_NIOI01000001.1:1273656-1274919	group1	group2	OK	462.966	426.258	-0.119178	-0.231587	0.68715	0.888377	no
XLOC_001211	XLOC_001211	fliM	NZ_NIOI01000001.1:1274919-1275906	group1	group2	OK	488.262	514.309	0.0749805	0.146474	0.798	0.929597	no
XLOC_001212	XLOC_001212	CDQ83_RS05455	NZ_NIOI01000001.1:1275921-1276440	group1	group2	OK	351.299	353.57	0.00929887	0.0200557	0.97185	0.991585	no
XLOC_001213	XLOC_001213	CDQ83_RS05460	NZ_NIOI01000001.1:1276705-1277971	group1	group2	OK	418.672	444.61	0.0867185	0.166643	0.7608	0.914067	no
XLOC_001214	XLOC_001214	CDQ83_RS05465	NZ_NIOI01000001.1:1278103-1278493	group1	group2	OK	278.21	244.378	-0.187062	-0.4068	0.46505	0.777321	no
XLOC_001215	XLOC_001215	CDQ83_RS05470	NZ_NIOI01000001.1:1278508-1279408	group1	group2	OK	344.727	287.39	-0.262445	-0.532683	0.34635	0.700703	no
XLOC_001216	XLOC_001216	CDQ83_RS05475	NZ_NIOI01000001.1:1279438-1280992	group1	group2	OK	565.427	592.334	0.0670714	0.125334	0.82295	0.939478	no
XLOC_001217	XLOC_001217	CDQ83_RS05480,fliJ	NZ_NIOI01000001.1:1281032-1282353	group1	group2	OK	577.332	541.41	-0.0926813	-0.162625	0.77845	0.922924	no
XLOC_001218	XLOC_001218	fliI	NZ_NIOI01000001.1:1282446-1283772	group1	group2	OK	354.877	326.933	-0.118323	-0.225993	0.6921	0.890912	no
XLOC_001219	XLOC_001219	CDQ83_RS05495,fliG	NZ_NIOI01000001.1:1283788-1285583	group1	group2	OK	601.133	531.244	-0.178308	-0.339563	0.55115	0.824691	no
XLOC_001220	XLOC_001220	fliF	NZ_NIOI01000001.1:1285638-1287243	group1	group2	OK	404.108	376.195	-0.10326	-0.195905	0.72285	0.900827	no
XLOC_001221	XLOC_001221	fliE	NZ_NIOI01000001.1:1287420-1287741	group1	group2	OK	843.21	962.23	0.190491	0.417912	0.46265	0.774891	no
XLOC_001222	XLOC_001222	flgC	NZ_NIOI01000001.1:1288012-1288444	group1	group2	OK	766.613	1154.94	0.591247	1.22837	0.03205	0.226868	no
XLOC_001223	XLOC_001223	flgB	NZ_NIOI01000001.1:1288450-1288861	group1	group2	OK	659.283	941.296	0.513751	1.09474	0.0547	0.306829	no
XLOC_001224	XLOC_001224	CDQ83_RS05525	NZ_NIOI01000001.1:1289335-1290652	group1	group2	OK	226.048	161.755	-0.482823	-0.999913	0.0868	0.393195	no
XLOC_001225	XLOC_001225	topA	NZ_NIOI01000001.1:1290761-1292861	group1	group2	OK	413.404	345.552	-0.25865	-0.498601	0.378	0.714024	no
XLOC_001226	XLOC_001226	dprA	NZ_NIOI01000001.1:1293178-1294288	group1	group2	OK	51.9337	56.4904	0.121335	0.260292	0.64925	0.877066	no
XLOC_001227	XLOC_001227	CDQ83_RS05540	NZ_NIOI01000001.1:1294828-1295722	group1	group2	OK	51.2147	79.8441	0.64063	1.30517	0.02145	0.177896	no
XLOC_001228	XLOC_001228	CDQ83_RS05545	NZ_NIOI01000001.1:1295831-1296512	group1	group2	OK	54.4708	77.1519	0.502218	1.00122	0.0769	0.372111	no
XLOC_001229	XLOC_001229	CDQ83_RS05550	NZ_NIOI01000001.1:1296703-1297615	group1	group2	OK	57.8798	96.8282	0.742368	1.45582	0.0082	0.102777	no
XLOC_001230	XLOC_001230	CDQ83_RS05555	NZ_NIOI01000001.1:1297683-1298490	group1	group2	OK	81.3129	145.085	0.835339	1.66056	0.0041	0.0660357	no
XLOC_001231	XLOC_001231	carB	NZ_NIOI01000001.1:1298554-1301773	group1	group2	OK	87.888	144.926	0.721579	1.26923	0.02075	0.176032	no
XLOC_001232	XLOC_001232	CDQ83_RS05565	NZ_NIOI01000001.1:1301776-1302886	group1	group2	OK	93.9123	160.48	0.77301	1.51216	0.00645	0.0892295	no
XLOC_001233	XLOC_001233	pyrF	NZ_NIOI01000001.1:1302919-1303861	group1	group2	OK	281.007	476.189	0.760927	1.42715	0.0136	0.141695	no
XLOC_001234	XLOC_001234	CDQ83_RS05575,CDQ83_RS05580	NZ_NIOI01000001.1:1303996-1306208	group1	group2	OK	525.096	854.2	0.701992	1.23751	0.02985	0.217768	no
XLOC_001235	XLOC_001235	pyrR	NZ_NIOI01000001.1:1306280-1306823	group1	group2	OK	167.947	345.044	1.03877	2.19136	0.00025	0.00817157	yes
XLOC_001236	XLOC_001236	CDQ83_RS05590	NZ_NIOI01000001.1:1307021-1307945	group1	group2	OK	97.2131	78.7762	-0.303391	-0.678827	0.2379	0.607784	no
XLOC_001237	XLOC_001237	lspA	NZ_NIOI01000001.1:1308078-1308579	group1	group2	OK	82.1542	65.824	-0.319721	-0.640451	0.26025	0.631495	no
XLOC_001238	XLOC_001238	CDQ83_RS05600	NZ_NIOI01000001.1:1308615-1310286	group1	group2	OK	115.077	103.764	-0.149301	-0.321643	0.5776	0.839459	no
XLOC_001239	XLOC_001239	pgeF	NZ_NIOI01000001.1:1310297-1311137	group1	group2	OK	142.951	166.072	0.216289	0.47624	0.40905	0.738204	no
XLOC_001240	XLOC_001240	CDQ83_RS05615	NZ_NIOI01000001.1:1311374-1311638	group1	group2	OK	1429.43	2545.94	0.832755	1.77775	0.00265	0.0469952	yes
XLOC_001241	XLOC_001241	CDQ83_RS05620	NZ_NIOI01000001.1:1311759-1312539	group1	group2	OK	98.8215	85.0984	-0.215692	-0.481983	0.3994	0.728014	no
XLOC_001242	XLOC_001242	tnpA	NZ_NIOI01000001.1:1312906-1313362	group1	group2	NOTEST	0	0	0	0	1	1	no
XLOC_001243	XLOC_001243	rny	NZ_NIOI01000001.1:1313576-1315127	group1	group2	OK	1657.77	1361.98	-0.283541	-0.526316	0.35755	0.704534	no
XLOC_001244	XLOC_001244	CDQ83_RS05640	NZ_NIOI01000001.1:1315376-1316033	group1	group2	OK	81.865	60.4439	-0.437649	-0.936573	0.10095	0.42239	no
XLOC_001245	XLOC_001245	CDQ83_RS05645	NZ_NIOI01000001.1:1316037-1318029	group1	group2	OK	131.723	102.454	-0.362529	-0.765456	0.1775	0.536523	no
XLOC_001246	XLOC_001246	CDQ83_RS05650	NZ_NIOI01000001.1:1318269-1319037	group1	group2	OK	88.3245	80.681	-0.130585	-0.286484	0.62	0.86111	no
XLOC_001247	XLOC_001247	CDQ83_RS05655	NZ_NIOI01000001.1:1319165-1321604	group1	group2	OK	108.078	86.8294	-0.315812	-0.667287	0.2455	0.614612	no
XLOC_001248	XLOC_001248	CDQ83_RS05660,CDQ83_RS05665	NZ_NIOI01000001.1:1321804-1322802	group1	group2	OK	208.651	172.173	-0.27724	-0.306054	0.59115	0.846604	no
XLOC_001249	XLOC_001249	CDQ83_RS05670	NZ_NIOI01000001.1:1323175-1324594	group1	group2	OK	109.947	90.0955	-0.287274	-0.627887	0.2877	0.645836	no
XLOC_001250	XLOC_001250	CDQ83_RS05675	NZ_NIOI01000001.1:1324933-1326223	group1	group2	OK	170.596	186.934	0.131947	0.279427	0.6217	0.861249	no
XLOC_001251	XLOC_001251	rnpB	NZ_NIOI01000001.1:1326468-1326912	group1	group2	OK	7227.52	6265.14	-0.206154	-0.317441	0.5744	0.83736	no
XLOC_001252	XLOC_001252	CDQ83_RS05690	NZ_NIOI01000001.1:1327096-1328203	group1	group2	OK	69.1856	55.5834	-0.315817	-0.709016	0.22855	0.598474	no
XLOC_001253	XLOC_001253	CDQ83_RS05695	NZ_NIOI01000001.1:1328482-1329190	group1	group2	OK	68.715	54.0826	-0.345461	-0.74037	0.2015	0.562316	no
XLOC_001254	XLOC_001254	CDQ83_RS05705	NZ_NIOI01000001.1:1329727-1329804	group1	group2	NOTEST	0	0	0	0	1	1	no
XLOC_001255	XLOC_001255	CDQ83_RS05710	NZ_NIOI01000001.1:1329807-1329883	group1	group2	NOTEST	0	0	0	0	1	1	no
XLOC_001256	XLOC_001256	CDQ83_RS05715	NZ_NIOI01000001.1:1330071-1330302	group1	group2	OK	296.399	417.757	0.495121	0.932339	0.1051	0.429416	no
XLOC_001257	XLOC_001257	rpoD	NZ_NIOI01000001.1:1330440-1331520	group1	group2	OK	833.369	975.468	0.22714	0.438193	0.43855	0.760731	no
XLOC_001258	XLOC_001258	CDQ83_RS05725	NZ_NIOI01000001.1:1331551-1333339	group1	group2	OK	554.098	611.341	0.141836	0.265961	0.6491	0.877066	no
XLOC_001259	XLOC_001259	CDQ83_RS05730	NZ_NIOI01000001.1:1333842-1334160	group1	group2	OK	514.784	1124.61	1.12739	2.41373	5.00E-05	0.00228356	yes
XLOC_001260	XLOC_001260	secF	NZ_NIOI01000001.1:1335123-1336059	group1	group2	OK	662.377	572.18	-0.211182	-0.414497	0.4744	0.780291	no
XLOC_001261	XLOC_001261	secD	NZ_NIOI01000001.1:1336060-1337398	group1	group2	OK	646.479	535.401	-0.271984	-0.524242	0.36335	0.707131	no
XLOC_001262	XLOC_001262	CDQ83_RS05750	NZ_NIOI01000001.1:1337503-1338169	group1	group2	OK	114.169	104.058	-0.133772	-0.298678	0.59055	0.846108	no
XLOC_001263	XLOC_001263	scfB	NZ_NIOI01000001.1:1338303-1339647	group1	group2	OK	104.638	104.738	0.00137372	0.00302316	0.9966	0.997198	no
XLOC_001264	XLOC_001264	scfA	NZ_NIOI01000001.1:1339986-1340127	group1	group2	OK	643.642	523.427	-0.298268	-0.43755	0.4488	0.764929	no
XLOC_001265	XLOC_001265	CDQ83_RS05765	NZ_NIOI01000001.1:1340337-1340790	group1	group2	OK	652.767	801.824	0.296717	0.629331	0.2668	0.634459	no
XLOC_001266	XLOC_001266	yajC	NZ_NIOI01000001.1:1340916-1341201	group1	group2	OK	899.938	1141.87	0.343503	0.759055	0.19195	0.556149	no
XLOC_001267	XLOC_001267	tgt	NZ_NIOI01000001.1:1341321-1342449	group1	group2	OK	128.115	115.389	-0.150934	-0.331946	0.57225	0.836057	no
XLOC_001268	XLOC_001268	queA	NZ_NIOI01000001.1:1342498-1343524	group1	group2	OK	104.896	97.2084	-0.109806	-0.245996	0.6713	0.883372	no
XLOC_001269	XLOC_001269	CDQ83_RS05785	NZ_NIOI01000001.1:1343896-1345576	group1	group2	OK	116.935	126.617	0.114756	0.243466	0.65915	0.880843	no
XLOC_001270	XLOC_001270	CDQ83_RS05815	NZ_NIOI01000001.1:1349726-1349921	group1	group2	OK	631.512	1642.81	1.37929	2.68405	5.00E-05	0.00228356	yes
XLOC_001271	XLOC_001271	CDQ83_RS05820	NZ_NIOI01000001.1:1350124-1350562	group1	group2	OK	433.881	587.717	0.437821	0.961196	0.088	0.396476	no
XLOC_001272	XLOC_001272	CDQ83_RS05825	NZ_NIOI01000001.1:1350574-1351876	group1	group2	OK	235.308	251.919	0.0984079	0.203705	0.72675	0.902079	no
XLOC_001273	XLOC_001273	CDQ83_RS05830,iorA	NZ_NIOI01000001.1:1352310-1354621	group1	group2	OK	490.248	531.976	0.117851	0.182774	0.74345	0.911857	no
XLOC_001274	XLOC_001274	CDQ83_RS05840	NZ_NIOI01000001.1:1355221-1356718	group1	group2	OK	233.454	366.315	0.649948	1.33667	0.01965	0.171488	no
XLOC_001275	XLOC_001275	CDQ83_RS05845	NZ_NIOI01000001.1:1356971-1358606	group1	group2	OK	186.317	210.385	0.175273	0.365497	0.5364	0.817965	no
XLOC_001276	XLOC_001276	CDQ83_RS05850	NZ_NIOI01000001.1:1358838-1359816	group1	group2	OK	184.348	179.882	-0.0353826	-0.0759468	0.89395	0.96025	no
XLOC_001277	XLOC_001277	CDQ83_RS05855,CDQ83_RS05860	NZ_NIOI01000001.1:1359927-1362020	group1	group2	OK	350.092	325.548	-0.104865	-0.209919	0.7117	0.898415	no
XLOC_001278	XLOC_001278	CDQ83_RS05880	NZ_NIOI01000001.1:1362958-1364368	group1	group2	OK	144.548	135.249	-0.0959343	-0.205432	0.7195	0.900827	no
XLOC_001279	XLOC_001279	CDQ83_RS05890,CDQ83_RS05895	NZ_NIOI01000001.1:1365258-1368040	group1	group2	OK	81.9061	75.8945	-0.109975	-0.219471	0.70155	0.895203	no
XLOC_001280	XLOC_001280	CDQ83_RS05900	NZ_NIOI01000001.1:1368371-1369148	group1	group2	OK	51.4804	65.5511	0.348598	0.749603	0.19425	0.556383	no
XLOC_001281	XLOC_001281	CDQ83_RS05905	NZ_NIOI01000001.1:1369342-1371385	group1	group2	OK	286.666	294.416	0.038483	0.0736531	0.8975	0.96025	no
XLOC_001282	XLOC_001282	CDQ83_RS05910,CDQ83_RS05915	NZ_NIOI01000001.1:1371385-1372647	group1	group2	OK	603.305	585.356	-0.0435717	-0.088865	0.87505	0.954965	no
XLOC_001283	XLOC_001283	aroH	NZ_NIOI01000001.1:1372933-1373293	group1	group2	OK	235.496	180.618	-0.382759	-0.810677	0.15315	0.504548	no
XLOC_001284	XLOC_001284	CDQ83_RS05925	NZ_NIOI01000001.1:1373368-1373791	group1	group2	OK	420.156	435.729	0.0525066	0.115043	0.8421	0.945063	no
XLOC_001285	XLOC_001285	CDQ83_RS05930	NZ_NIOI01000001.1:1373876-1374371	group1	group2	OK	93.3393	115.002	0.301103	0.625825	0.27485	0.638573	no
XLOC_001286	XLOC_001286	CDQ83_RS05935	NZ_NIOI01000001.1:1374628-1375858	group1	group2	OK	62.4744	52.7085	-0.24523	-0.545081	0.32935	0.682642	no
XLOC_001287	XLOC_001287	CDQ83_RS05940	NZ_NIOI01000001.1:1375967-1376867	group1	group2	OK	81.7121	81.86	0.00260943	0.00581248	0.99025	0.99608	no
XLOC_001288	XLOC_001288	CDQ83_RS05950	NZ_NIOI01000001.1:1377887-1379285	group1	group2	OK	2600.62	1989.48	-0.386463	-0.697246	0.2203	0.58571	no
XLOC_001289	XLOC_001289	CDQ83_RS05955	NZ_NIOI01000001.1:1379404-1379824	group1	group2	OK	2541.92	1802.94	-0.495564	-0.999835	0.08225	0.385143	no
XLOC_001290	XLOC_001290	CDQ83_RS05960	NZ_NIOI01000001.1:1379874-1380039	group1	group2	OK	5494.9	3351.16	-0.713431	-1.53903	0.0067	0.0911747	no
XLOC_001291	XLOC_001291	CDQ83_RS05965	NZ_NIOI01000001.1:1380128-1381679	group1	group2	OK	2380.2	1599.87	-0.573129	-1.02871	0.07565	0.369278	no
XLOC_001292	XLOC_001292	CDQ83_RS05970	NZ_NIOI01000001.1:1382102-1382681	group1	group2	OK	200.608	150.899	-0.410799	-0.906544	0.1081	0.436279	no
XLOC_001293	XLOC_001293	speB	NZ_NIOI01000001.1:1382705-1383578	group1	group2	OK	171.292	163.614	-0.0661534	-0.144453	0.80255	0.931651	no
XLOC_001294	XLOC_001294	CDQ83_RS05985	NZ_NIOI01000001.1:1384687-1385395	group1	group2	OK	98.5372	141.992	0.527069	1.20513	0.0437	0.265384	no
XLOC_001295	XLOC_001295	CDQ83_RS05995,ytfJ	NZ_NIOI01000001.1:1385574-1386691	group1	group2	OK	339.882	528.258	0.63621	1.25579	0.035	0.239119	no
XLOC_001296	XLOC_001296	scpB	NZ_NIOI01000001.1:1387133-1387766	group1	group2	OK	176.822	139.733	-0.33962	-0.76757	0.18555	0.547455	no
XLOC_001297	XLOC_001297	CDQ83_RS06005	NZ_NIOI01000001.1:1387825-1388578	group1	group2	OK	165.806	176.297	0.0885077	0.194498	0.7321	0.904343	no
XLOC_001298	XLOC_001298	CDQ83_RS06015	NZ_NIOI01000001.1:1389439-1390660	group1	group2	OK	187.343	157.45	-0.250787	-0.522977	0.3669	0.707131	no
XLOC_001299	XLOC_001299	CDQ83_RS06020	NZ_NIOI01000001.1:1390791-1391958	group1	group2	OK	323.871	211.802	-0.612704	-1.27732	0.02765	0.207158	no
XLOC_001300	XLOC_001300	CDQ83_RS06030	NZ_NIOI01000001.1:1392438-1393551	group1	group2	OK	29.5893	22.6249	-0.38716	-0.782597	0.17325	0.529813	no
XLOC_001301	XLOC_001301	CDQ83_RS06035	NZ_NIOI01000001.1:1393598-1393856	group1	group2	OK	17.0083	21.2662	0.322323	0.295451	0.59175	0.847022	no
XLOC_001302	XLOC_001302	xerD	NZ_NIOI01000001.1:1394263-1395148	group1	group2	OK	343.857	500.579	0.541789	1.08599	0.0595	0.323133	no
XLOC_001303	XLOC_001303	spoIIM	NZ_NIOI01000001.1:1395466-1396153	group1	group2	OK	179.632	238.308	0.407782	0.805732	0.15385	0.505854	no
XLOC_001304	XLOC_001304	CDQ83_RS06050	NZ_NIOI01000001.1:1396270-1397488	group1	group2	NOTEST	0	0	0	0	1	1	no
XLOC_001305	XLOC_001305	CDQ83_RS06055	NZ_NIOI01000001.1:1397643-1398192	group1	group2	OK	130.486	146.378	0.165808	0.383251	0.52345	0.811036	no
XLOC_001306	XLOC_001306	rnhA	NZ_NIOI01000001.1:1398446-1398890	group1	group2	OK	86.8244	69.555	-0.319945	-0.633121	0.2708	0.636822	no
XLOC_001307	XLOC_001307	proC	NZ_NIOI01000001.1:1398953-1399781	group1	group2	OK	60.5613	60.463	-0.0023428	-0.00513488	0.9952	0.996695	no
XLOC_001308	XLOC_001308	CDQ83_RS06080	NZ_NIOI01000001.1:1400547-1401456	group1	group2	OK	67.7153	59.5917	-0.184371	-0.405391	0.48055	0.783833	no
XLOC_001309	XLOC_001309	CDQ83_RS06085	NZ_NIOI01000001.1:1401835-1402048	group1	group2	OK	111.591	172.611	0.629295	0.986055	0.09965	0.420539	no
XLOC_001310	XLOC_001310	CDQ83_RS06090	NZ_NIOI01000001.1:1402048-1402637	group1	group2	OK	34.4757	38.3289	0.152854	0.292039	0.60615	0.853625	no
XLOC_001311	XLOC_001311	CDQ83_RS06095,CDQ83_RS06100,CDQ83_RS06105,CDQ83_RS06110	NZ_NIOI01000001.1:1402811-1407216	group1	group2	OK	106.034	122.742	0.211108	0.170837	0.65065	0.878016	no
XLOC_001312	XLOC_001312	CDQ83_RS06115	NZ_NIOI01000001.1:1407737-1408460	group1	group2	OK	41.8799	55.7861	0.413649	0.858394	0.15085	0.499273	no
XLOC_001313	XLOC_001313	CDQ83_RS06120	NZ_NIOI01000001.1:1408658-1408736	group1	group2	OK	2785.39	0	#NAME?	#NAME?	5.00E-05	0.00228356	yes
XLOC_001314	XLOC_001314	CDQ83_RS06125	NZ_NIOI01000001.1:1409372-1410518	group1	group2	OK	77.0989	48.2406	-0.676462	-1.32167	0.02215	0.179213	no
XLOC_001315	XLOC_001315	CDQ83_RS06135	NZ_NIOI01000001.1:1413535-1415323	group1	group2	OK	17.1128	15.722	-0.122287	-0.253397	0.6525	0.878016	no
XLOC_001316	XLOC_001316	CDQ83_RS06140	NZ_NIOI01000001.1:1415323-1417072	group1	group2	OK	18.5001	17.5517	-0.0759283	-0.158437	0.77835	0.922924	no
XLOC_001317	XLOC_001317	CDQ83_RS06150	NZ_NIOI01000001.1:1418512-1419091	group1	group2	OK	546.359	433.812	-0.332779	-0.543272	0.33195	0.685701	no
XLOC_001318	XLOC_001318	dpsA	NZ_NIOI01000001.1:1419096-1419969	group1	group2	OK	365.74	267.349	-0.452096	-0.72877	0.1854	0.547455	no
XLOC_001319	XLOC_001319	CDQ83_RS06160	NZ_NIOI01000001.1:1420485-1421748	group1	group2	OK	79.7361	70.0639	-0.18656	-0.414951	0.4612	0.773461	no
XLOC_001320	XLOC_001320	CDQ83_RS06165	NZ_NIOI01000001.1:1422110-1424219	group1	group2	OK	489.522	455.799	-0.102976	-0.19618	0.73735	0.908136	no
XLOC_001321	XLOC_001321	rpsO	NZ_NIOI01000001.1:1424667-1424931	group1	group2	OK	8219.43	8490.71	0.0468474	0.087331	0.8765	0.955663	no
XLOC_001322	XLOC_001322	CDQ83_RS06190,CDQ83_RS06195	NZ_NIOI01000001.1:1426835-1427788	group1	group2	OK	133.743	162.28	0.279029	0.451653	0.4498	0.76551	no
XLOC_001323	XLOC_001323	CDQ83_RS06200	NZ_NIOI01000001.1:1428269-1428539	group1	group2	OK	20.4597	36.3485	0.829113	0.91501	0.11575	0.447946	no
XLOC_001324	XLOC_001324	CDQ83_RS06215	NZ_NIOI01000001.1:1431262-1432249	group1	group2	OK	101.99	109.27	0.0994785	0.214745	0.7037	0.895203	no
XLOC_001325	XLOC_001325	CDQ83_RS06220	NZ_NIOI01000001.1:1432263-1433553	group1	group2	OK	84.3015	81.4441	-0.0497487	-0.106886	0.85685	0.952964	no
XLOC_001326	XLOC_001326	CDQ83_RS06225	NZ_NIOI01000001.1:1433670-1434408	group1	group2	OK	12.3162	9.27194	-0.409612	-0.635707	0.27585	0.638573	no
XLOC_001327	XLOC_001327	CDQ83_RS06230	NZ_NIOI01000001.1:1434542-1435466	group1	group2	OK	3.5998	3.67	0.0278606	0.0339573	0.9579	0.986759	no
XLOC_001328	XLOC_001328	CDQ83_RS06235	NZ_NIOI01000001.1:1435497-1436448	group1	group2	OK	6.16267	4.70692	-0.388774	-0.524081	0.3646	0.707131	no
XLOC_001329	XLOC_001329	CDQ83_RS06240	NZ_NIOI01000001.1:1436587-1438348	group1	group2	OK	4.99737	7.46102	0.578205	1.00212	0.08065	0.382471	no
XLOC_001330	XLOC_001330	CDQ83_RS06245	NZ_NIOI01000001.1:1438572-1440885	group1	group2	OK	4.055	6.74609	0.734352	1.31668	0.02525	0.197151	no
XLOC_001331	XLOC_001331	CDQ83_RS06250	NZ_NIOI01000001.1:1441644-1442724	group1	group2	OK	122.216	104.429	-0.226918	-0.492562	0.39485	0.725581	no
XLOC_001332	XLOC_001332	CDQ83_RS06255	NZ_NIOI01000001.1:1442874-1445994	group1	group2	OK	143.969	140.973	-0.0303439	-0.0597063	0.91345	0.968258	no
XLOC_001333	XLOC_001333	CDQ83_RS06260	NZ_NIOI01000001.1:1446691-1447153	group1	group2	OK	160.543	218.182	0.442577	0.980785	0.08655	0.392596	no
XLOC_001334	XLOC_001334	CDQ83_RS06265	NZ_NIOI01000001.1:1447167-1447959	group1	group2	OK	259.008	287.127	0.148694	0.318333	0.57865	0.840252	no
XLOC_001335	XLOC_001335	CDQ83_RS06270	NZ_NIOI01000001.1:1448121-1448391	group1	group2	OK	832.719	925.599	0.152557	0.34365	0.5501	0.824691	no
XLOC_001336	XLOC_001336	CDQ83_RS06275	NZ_NIOI01000001.1:1448420-1448876	group1	group2	OK	779.194	967.199	0.311829	0.65457	0.24795	0.618761	no
XLOC_001337	XLOC_001337	CDQ83_RS06280,CDQ83_RS06285	NZ_NIOI01000001.1:1448925-1450889	group1	group2	OK	311.32	266.585	-0.223803	-0.437246	0.4482	0.764929	no
XLOC_001338	XLOC_001338	CDQ83_RS06290	NZ_NIOI01000001.1:1451011-1452304	group1	group2	OK	182.9	160.759	-0.186151	-0.395648	0.4875	0.790305	no
XLOC_001339	XLOC_001339	spo0A	NZ_NIOI01000001.1:1454568-1455375	group1	group2	OK	773.33	1022.33	0.402702	0.777313	0.1622	0.518978	no
XLOC_001340	XLOC_001340	spoIVB	NZ_NIOI01000001.1:1455734-1457063	group1	group2	OK	33.6233	42.9737	0.353993	0.741522	0.21595	0.579692	no
XLOC_001341	XLOC_001341	recN	NZ_NIOI01000001.1:1457296-1459024	group1	group2	OK	149.691	140.387	-0.0925767	-0.196604	0.73185	0.904343	no
XLOC_001342	XLOC_001342	CDQ83_RS06320,CDQ83_RS06325	NZ_NIOI01000001.1:1459061-1460382	group1	group2	OK	310.606	270.483	-0.199548	-0.378935	0.50495	0.803386	no
XLOC_001343	XLOC_001343	CDQ83_RS06330	NZ_NIOI01000001.1:1460492-1461308	group1	group2	OK	108.496	68.6919	-0.659424	-1.44722	0.0109	0.123188	no
XLOC_001344	XLOC_001344	dxs	NZ_NIOI01000001.1:1461337-1463194	group1	group2	OK	268.157	185.452	-0.532036	-1.05416	0.0696	0.354811	no
XLOC_001345	XLOC_001345	CDQ83_RS06340	NZ_NIOI01000001.1:1463229-1463865	group1	group2	OK	315.076	271.133	-0.216702	-0.471921	0.4057	0.735911	no
XLOC_001346	XLOC_001346	CDQ83_RS06345	NZ_NIOI01000001.1:1464824-1465271	group1	group2	OK	103.296	69.1003	-0.580022	-1.1641	0.04565	0.274724	no
XLOC_001347	XLOC_001347	CDQ83_RS06350	NZ_NIOI01000001.1:1465281-1466172	group1	group2	OK	136.44	100.108	-0.446712	-0.993807	0.08125	0.382471	no
XLOC_001348	XLOC_001348	xseB	NZ_NIOI01000001.1:1466173-1466410	group1	group2	OK	283.749	232.066	-0.290076	-0.534346	0.35405	0.703504	no
XLOC_001349	XLOC_001349	CDQ83_RS06360	NZ_NIOI01000001.1:1466701-1467922	group1	group2	OK	111.845	83.8358	-0.415863	-0.90826	0.1113	0.442282	no
XLOC_001350	XLOC_001350	nusB	NZ_NIOI01000001.1:1468063-1468474	group1	group2	OK	563.146	586.083	0.057595	0.123341	0.82555	0.939495	no
XLOC_001351	XLOC_001351	CDQ83_RS06370	NZ_NIOI01000001.1:1468521-1468752	group1	group2	OK	759.516	854.47	0.169949	0.366447	0.5134	0.805494	no
XLOC_001352	XLOC_001352	amaP	NZ_NIOI01000001.1:1468769-1469321	group1	group2	OK	500.112	671.007	0.424076	0.893542	0.11505	0.447581	no
XLOC_001353	XLOC_001353	CDQ83_RS06380	NZ_NIOI01000001.1:1469566-1469974	group1	group2	OK	2070.62	2889.54	0.480778	0.936022	0.10855	0.436433	no
XLOC_001354	XLOC_001354	CDQ83_RS06385	NZ_NIOI01000001.1:1470149-1470725	group1	group2	OK	744.763	993.326	0.415485	0.76525	0.18375	0.545038	no
XLOC_001355	XLOC_001355	CDQ83_RS06390	NZ_NIOI01000001.1:1470833-1471454	group1	group2	OK	79.9071	55.6307	-0.522444	-1.13677	0.0585	0.320261	no
XLOC_001356	XLOC_001356	spoIIIAF	NZ_NIOI01000001.1:1471540-1472212	group1	group2	OK	40.0384	19.132	-1.06539	-2.02022	0.001	0.0238143	yes
XLOC_001357	XLOC_001357	spoIIIAE	NZ_NIOI01000001.1:1472221-1473427	group1	group2	OK	26.3528	18.1246	-0.540008	-1.0806	0.05525	0.307518	no
XLOC_001358	XLOC_001358	spoIIIAD	NZ_NIOI01000001.1:1473467-1473854	group1	group2	OK	46.1332	32.9579	-0.485181	-0.804644	0.16135	0.517251	no
XLOC_001359	XLOC_001359	spoIIIAC	NZ_NIOI01000001.1:1473877-1474072	group1	group2	OK	75.7355	51.6902	-0.551078	-0.556475	0.33915	0.692627	no
XLOC_001360	XLOC_001360	spoIIIAB	NZ_NIOI01000001.1:1474162-1474684	group1	group2	OK	57.005	39.8362	-0.517009	-0.968226	0.0878	0.39611	no
XLOC_001361	XLOC_001361	spoIIIAA	NZ_NIOI01000001.1:1474711-1475725	group1	group2	OK	61.7883	48.9334	-0.336514	-0.736728	0.22405	0.592373	no
XLOC_001362	XLOC_001362	CDQ83_RS06425	NZ_NIOI01000001.1:1475971-1476382	group1	group2	OK	945.101	1313.45	0.474821	0.984053	0.09435	0.412168	no
XLOC_001363	XLOC_001363	efp	NZ_NIOI01000001.1:1476489-1477047	group1	group2	OK	808.549	946.909	0.227891	0.46519	0.41535	0.743402	no
XLOC_001364	XLOC_001364	CDQ83_RS06440,aroQ	NZ_NIOI01000001.1:1477724-1479018	group1	group2	OK	144.634	179.814	0.314104	0.586075	0.29895	0.656162	no
XLOC_001365	XLOC_001365	CDQ83_RS06445	NZ_NIOI01000001.1:1479103-1479385	group1	group2	OK	82.5504	82.0189	-0.00931807	-0.0155968	0.98115	0.993822	no
XLOC_001366	XLOC_001366	CDQ83_RS06450	NZ_NIOI01000001.1:1479386-1480085	group1	group2	OK	64.2624	77.8245	0.276249	0.601562	0.3068	0.661732	no
XLOC_001367	XLOC_001367	aroE	NZ_NIOI01000001.1:1480292-1481180	group1	group2	OK	74.8593	82.8552	0.146411	0.323886	0.5596	0.827665	no
XLOC_001368	XLOC_001368	CDQ83_RS06460	NZ_NIOI01000001.1:1481191-1481710	group1	group2	OK	75.7121	99.3231	0.391605	0.809213	0.16495	0.523756	no
XLOC_001369	XLOC_001369	CDQ83_RS06470	NZ_NIOI01000001.1:1483293-1484451	group1	group2	OK	224.264	159.941	-0.487658	-1.02865	0.0724	0.359199	no
XLOC_001370	XLOC_001370	CDQ83_RS06480	NZ_NIOI01000001.1:1486260-1486698	group1	group2	OK	355.95	325.657	-0.128321	-0.283436	0.61495	0.858921	no
XLOC_001371	XLOC_001371	coaD	NZ_NIOI01000001.1:1486749-1487229	group1	group2	OK	207.584	205.335	-0.0157118	-0.0349507	0.95055	0.983592	no
XLOC_001372	XLOC_001372	rsmD	NZ_NIOI01000001.1:1487249-1487819	group1	group2	OK	128.663	109.927	-0.227047	-0.499687	0.3807	0.715476	no
XLOC_001373	XLOC_001373	recG	NZ_NIOI01000001.1:1487960-1490042	group1	group2	OK	88.45	78.622	-0.16993	-0.367266	0.52335	0.811036	no
XLOC_001374	XLOC_001374	CDQ83_RS06505	NZ_NIOI01000001.1:1490838-1491102	group1	group2	OK	75.5905	64.1624	-0.236477	-0.349402	0.552	0.824691	no
XLOC_001375	XLOC_001375	nth	NZ_NIOI01000001.1:1492143-1492791	group1	group2	OK	120.205	144.544	0.266014	0.590577	0.3077	0.662708	no
XLOC_001376	XLOC_001376	CDQ83_RS06520	NZ_NIOI01000001.1:1492998-1494570	group1	group2	OK	159.398	187.396	0.233456	0.486565	0.3917	0.725067	no
XLOC_001377	XLOC_001377	CDQ83_RS06525,CDQ83_RS06530	NZ_NIOI01000001.1:1495024-1497219	group1	group2	OK	264.192	265.33	0.00620383	0.0122914	0.98295	0.994099	no
XLOC_001378	XLOC_001378	CDQ83_RS06535	NZ_NIOI01000001.1:1497405-1498194	group1	group2	OK	82.8005	78.9487	-0.0687243	-0.151307	0.7949	0.928657	no
XLOC_001379	XLOC_001379	CDQ83_RS06545	NZ_NIOI01000001.1:1499675-1500134	group1	group2	OK	277.471	425.531	0.616926	1.34553	0.02195	0.179213	no
XLOC_001380	XLOC_001380	CDQ83_RS06555	NZ_NIOI01000001.1:1502350-1503457	group1	group2	OK	104.113	92.3517	-0.172941	-0.381431	0.51285	0.805494	no
XLOC_001381	XLOC_001381	CDQ83_RS06560	NZ_NIOI01000001.1:1503516-1503960	group1	group2	OK	233.342	170.102	-0.456044	-1.00554	0.0798	0.381912	no
XLOC_001382	XLOC_001382	CDQ83_RS06565	NZ_NIOI01000001.1:1504102-1504699	group1	group2	OK	302.353	238.344	-0.34319	-0.753965	0.1914	0.55586	no
XLOC_001383	XLOC_001383	polA	NZ_NIOI01000001.1:1504743-1507443	group1	group2	OK	184.269	152.533	-0.272694	-0.543785	0.3472	0.700703	no
XLOC_001384	XLOC_001384	CDQ83_RS06575	NZ_NIOI01000001.1:1507736-1508858	group1	group2	OK	261.177	213.324	-0.291983	-0.601981	0.2969	0.655003	no
XLOC_001385	XLOC_001385	CDQ83_RS06580	NZ_NIOI01000001.1:1508878-1509475	group1	group2	OK	106.002	96.4482	-0.136271	-0.296313	0.60845	0.855216	no
XLOC_001386	XLOC_001386	CDQ83_RS06585	NZ_NIOI01000001.1:1509584-1510013	group1	group2	OK	522.222	331.04	-0.657656	-1.22703	0.0385	0.24797	no
XLOC_001387	XLOC_001387	murG	NZ_NIOI01000001.1:1510278-1511388	group1	group2	OK	149.148	134.565	-0.148443	-0.319362	0.5733	0.836491	no
XLOC_001388	XLOC_001388	spoVE	NZ_NIOI01000001.1:1511425-1512532	group1	group2	OK	276.287	263.3	-0.0694614	-0.144669	0.8077	0.935025	no
XLOC_001389	XLOC_001389	CDQ83_RS06600	NZ_NIOI01000001.1:1512705-1513689	group1	group2	OK	254.176	203.296	-0.32225	-0.703146	0.21825	0.583049	no
XLOC_001390	XLOC_001390	CDQ83_RS06605	NZ_NIOI01000001.1:1513762-1515145	group1	group2	OK	213.332	178.22	-0.259446	-0.551674	0.3499	0.702106	no
XLOC_001391	XLOC_001391	CDQ83_RS06610	NZ_NIOI01000001.1:1515370-1516834	group1	group2	OK	196.445	135.629	-0.534459	-1.12822	0.0479	0.282153	no
XLOC_001392	XLOC_001392	CDQ83_RS06615	NZ_NIOI01000001.1:1517109-1519293	group1	group2	OK	290.863	255.658	-0.186128	-0.372068	0.52915	0.814867	no
XLOC_001393	XLOC_001393	CDQ83_RS06620	NZ_NIOI01000001.1:1519427-1519916	group1	group2	OK	629.74	824.869	0.38941	0.817791	0.144	0.491902	no
XLOC_001394	XLOC_001394	rsmH	NZ_NIOI01000001.1:1520162-1521119	group1	group2	OK	683.379	569.603	-0.26273	-0.502865	0.38775	0.723267	no
XLOC_001395	XLOC_001395	mraZ	NZ_NIOI01000001.1:1521208-1521640	group1	group2	OK	953.053	951.174	-0.00284832	-0.00588179	0.99165	0.996132	no
XLOC_001396	XLOC_001396	rodA	NZ_NIOI01000001.1:1521853-1522993	group1	group2	OK	139.561	115.208	-0.276655	-0.595247	0.30195	0.660132	no
XLOC_001397	XLOC_001397	CDQ83_RS06640	NZ_NIOI01000001.1:1523147-1523300	group1	group2	OK	232.432	177.094	-0.392291	-0.457701	0.42655	0.752972	no
XLOC_001398	XLOC_001398	CDQ83_RS06645	NZ_NIOI01000001.1:1523343-1524411	group1	group2	OK	350.942	304.108	-0.20665	-0.425164	0.4508	0.766429	no
XLOC_001399	XLOC_001399	CDQ83_RS06650	NZ_NIOI01000001.1:1524460-1525738	group1	group2	OK	201.517	149.187	-0.433781	-0.93107	0.1075	0.436016	no
XLOC_001400	XLOC_001400	CDQ83_RS06655	NZ_NIOI01000001.1:1525796-1527089	group1	group2	OK	160.632	143.892	-0.158774	-0.341078	0.556	0.82644	no
XLOC_001401	XLOC_001401	CDQ83_RS06670	NZ_NIOI01000001.1:1527856-1528411	group1	group2	OK	38.7589	52.9188	0.449252	0.865631	0.133	0.475775	no
XLOC_001402	XLOC_001402	CDQ83_RS06675	NZ_NIOI01000001.1:1528745-1528940	group1	group2	OK	79.5939	66.0389	-0.269342	-0.295541	0.61275	0.858124	no
XLOC_001403	XLOC_001403	CDQ83_RS06685	NZ_NIOI01000001.1:1531123-1532164	group1	group2	OK	16.8248	18.3564	0.125692	0.238789	0.67475	0.884414	no
XLOC_001404	XLOC_001404	CDQ83_RS06690,CDQ83_RS06695	NZ_NIOI01000001.1:1532229-1534360	group1	group2	NOTEST	0	0	0	0	1	1	no
XLOC_001405	XLOC_001405	CDQ83_RS06700	NZ_NIOI01000001.1:1534438-1535005	group1	group2	NOTEST	0	0	0	0	1	1	no
XLOC_001406	XLOC_001406	CDQ83_RS06705	NZ_NIOI01000001.1:1535126-1535816	group1	group2	OK	16.4959	27.7839	0.752135	1.35673	0.0212	0.177145	no
XLOC_001407	XLOC_001407	CDQ83_RS06720	NZ_NIOI01000001.1:1539083-1539908	group1	group2	OK	38.4983	57.2675	0.572921	1.20145	0.0416	0.256841	no
XLOC_001408	XLOC_001408	CDQ83_RS06725	NZ_NIOI01000001.1:1540182-1540662	group1	group2	OK	58.1489	71.2911	0.293969	0.573596	0.3198	0.674281	no
XLOC_001409	XLOC_001409	CDQ83_RS06730	NZ_NIOI01000001.1:1540717-1541644	group1	group2	OK	48.4818	40.3326	-0.265498	-0.561659	0.3295	0.682642	no
XLOC_001410	XLOC_001410	CDQ83_RS06735,CDQ83_RS06740	NZ_NIOI01000001.1:1541648-1542469	group1	group2	OK	207.039	236.12	0.189618	0.195958	0.73195	0.904343	no
XLOC_001411	XLOC_001411	CDQ83_RS06745	NZ_NIOI01000001.1:1542486-1542909	group1	group2	OK	94.7776	121.399	0.357135	0.727033	0.20135	0.562316	no
XLOC_001412	XLOC_001412	CDQ83_RS06755	NZ_NIOI01000001.1:1543726-1545706	group1	group2	OK	31.1697	28.2943	-0.139633	-0.312084	0.58455	0.841853	no
XLOC_001413	XLOC_001413	CDQ83_RS06765,CDQ83_RS06770	NZ_NIOI01000001.1:1547045-1550211	group1	group2	OK	7.96799	8.56046	0.103472	0.186916	0.75155	0.913716	no
XLOC_001414	XLOC_001414	CDQ83_RS06775	NZ_NIOI01000001.1:1550250-1551822	group1	group2	NOTEST	0	0	0	0	1	1	no
XLOC_001415	XLOC_001415	CDQ83_RS06780,CDQ83_RS06785	NZ_NIOI01000001.1:1551899-1552570	group1	group2	NOTEST	0	0	0	0	1	1	no
XLOC_001416	XLOC_001416	CDQ83_RS06795	NZ_NIOI01000001.1:1553238-1555539	group1	group2	OK	24.0842	22.381	-0.105815	-0.225834	0.6926	0.891189	no
XLOC_001417	XLOC_001417	CDQ83_RS06800	NZ_NIOI01000001.1:1555623-1557375	group1	group2	OK	54.5688	66.888	0.293671	0.627395	0.26985	0.636822	no
XLOC_001418	XLOC_001418	CDQ83_RS06805	NZ_NIOI01000001.1:1557464-1558358	group1	group2	OK	8.09938	9.04997	0.160102	0.256711	0.66775	0.883312	no
XLOC_001419	XLOC_001419	CDQ83_RS06810	NZ_NIOI01000001.1:1558402-1559326	group1	group2	OK	6.21633	9.79412	0.655854	0.976088	0.0942	0.412168	no
XLOC_001420	XLOC_001420	CDQ83_RS06825	NZ_NIOI01000001.1:1561818-1563540	group1	group2	OK	8.253	4.63042	-0.833778	-1.41517	0.0135	0.141538	no
XLOC_001421	XLOC_001421	CDQ83_RS06830	NZ_NIOI01000001.1:1563581-1564571	group1	group2	OK	4.68685	2.93446	-0.675524	-0.917659	0.1296	0.470352	no
XLOC_001422	XLOC_001422	CDQ83_RS06835	NZ_NIOI01000001.1:1564770-1564945	group1	group2	OK	60.7484	98.0114	0.690103	0.646241	0.26415	0.6342	no
XLOC_001423	XLOC_001423	CDQ83_RS06840	NZ_NIOI01000001.1:1564961-1566194	group1	group2	OK	39.3101	35.9434	-0.129171	-0.282074	0.6198	0.86111	no
XLOC_001424	XLOC_001424	CDQ83_RS06850	NZ_NIOI01000001.1:1568330-1569260	group1	group2	OK	21.2716	19.8877	-0.0970533	-0.187104	0.74365	0.911857	no
XLOC_001425	XLOC_001425	CDQ83_RS06855	NZ_NIOI01000001.1:1569262-1569625	group1	group2	OK	61.2159	47.1194	-0.377585	-0.654027	0.24975	0.621393	no
XLOC_001426	XLOC_001426	CDQ83_RS06860	NZ_NIOI01000001.1:1569718-1570366	group1	group2	OK	28.5316	14.8351	-0.943547	-1.68934	0.00555	0.0801026	no
XLOC_001427	XLOC_001427	CDQ83_RS06870	NZ_NIOI01000001.1:1572145-1574512	group1	group2	OK	13.1056	12.7954	-0.0345654	-0.0717429	0.90265	0.962711	no
XLOC_001428	XLOC_001428	CDQ83_RS06875	NZ_NIOI01000001.1:1574895-1575816	group1	group2	OK	76.6145	71.6102	-0.0974533	-0.216107	0.696	0.891906	no
XLOC_001429	XLOC_001429	CDQ83_RS06880,CDQ83_RS06885	NZ_NIOI01000001.1:1575925-1577994	group1	group2	OK	17.6709	20.9452	0.245249	0.370371	0.5122	0.805494	no
XLOC_001430	XLOC_001430	CDQ83_RS06890	NZ_NIOI01000001.1:1578110-1578389	group1	group2	OK	3.71058	4.81558	0.376064	0.257765	0.73995	0.91033	no
XLOC_001431	XLOC_001431	CDQ83_RS06900	NZ_NIOI01000001.1:1580162-1580963	group1	group2	OK	23.2993	24.6913	0.0837142	0.159068	0.7721	0.919141	no
XLOC_001432	XLOC_001432	hypE	NZ_NIOI01000001.1:1581485-1582493	group1	group2	OK	65.1779	57.7903	-0.173556	-0.385156	0.4947	0.795964	no
XLOC_001433	XLOC_001433	CDQ83_RS06915,hypD	NZ_NIOI01000001.1:1582722-1584031	group1	group2	OK	353.024	526.571	0.576864	0.603681	0.2893	0.646506	no
XLOC_001434	XLOC_001434	CDQ83_RS06920	NZ_NIOI01000001.1:1584213-1585338	group1	group2	OK	95.0082	105.624	0.152808	0.337149	0.5505	0.824691	no
XLOC_001435	XLOC_001435	CDQ83_RS06925	NZ_NIOI01000001.1:1585528-1587274	group1	group2	OK	43.6581	51.9802	0.251715	0.560427	0.32345	0.677585	no
XLOC_001436	XLOC_001436	CDQ83_RS06930	NZ_NIOI01000001.1:1587276-1587708	group1	group2	OK	69.7971	95.5718	0.453417	0.895641	0.12035	0.453575	no
XLOC_001437	XLOC_001437	CDQ83_RS06935	NZ_NIOI01000001.1:1588247-1589732	group1	group2	OK	63.8091	7.81299	-3.02981	-5.60747	5.00E-05	0.00228356	yes
XLOC_001438	XLOC_001438	gltB	NZ_NIOI01000001.1:1589822-1594415	group1	group2	OK	54.6687	6.12593	-3.15771	-6.0976	5.00E-05	0.00228356	yes
XLOC_001439	XLOC_001439	CDQ83_RS06945,CDQ83_RS06950	NZ_NIOI01000001.1:1594892-1598487	group1	group2	OK	218.134	176.468	-0.305808	-0.598443	0.29735	0.655144	no
XLOC_001440	XLOC_001440	truB	NZ_NIOI01000001.1:1598495-1599389	group1	group2	OK	177.085	125.117	-0.501166	-1.11971	0.0565	0.311873	no
XLOC_001441	XLOC_001441	CDQ83_RS06960,rbfA	NZ_NIOI01000001.1:1599400-1600766	group1	group2	OK	519.592	365.474	-0.50761	-0.807571	0.155	0.506468	no
XLOC_001442	XLOC_001442	infB	NZ_NIOI01000001.1:1600878-1604322	group1	group2	OK	497.833	363.112	-0.455248	-0.859259	0.1362	0.482562	no
XLOC_001443	XLOC_001443	CDQ83_RS06975,CDQ83_RS06980	NZ_NIOI01000001.1:1604323-1604894	group1	group2	OK	1960.84	1632.79	-0.264128	-0.519854	0.3662	0.707131	no
XLOC_001444	XLOC_001444	nusA	NZ_NIOI01000001.1:1604936-1606043	group1	group2	OK	381.433	268.824	-0.504768	-1.04547	0.07925	0.38182	no
XLOC_001445	XLOC_001445	rimP	NZ_NIOI01000001.1:1606074-1606539	group1	group2	OK	463.051	423.789	-0.127824	-0.27159	0.63835	0.868323	no
XLOC_001446	XLOC_001446	CDQ83_RS06995	NZ_NIOI01000001.1:1606720-1611043	group1	group2	OK	108.151	85.3076	-0.342306	-0.685678	0.2374	0.606972	no
XLOC_001447	XLOC_001447	ispG	NZ_NIOI01000001.1:1611078-1612146	group1	group2	OK	118.798	91.1753	-0.381796	-0.850444	0.1394	0.485642	no
XLOC_001448	XLOC_001448	rseP	NZ_NIOI01000001.1:1612256-1613555	group1	group2	OK	172.461	135.074	-0.352519	-0.758938	0.18745	0.550242	no
XLOC_001449	XLOC_001449	CDQ83_RS07010	NZ_NIOI01000001.1:1613570-1614725	group1	group2	OK	166.224	111.739	-0.572999	-1.24558	0.0305	0.221059	no
XLOC_001450	XLOC_001450	CDQ83_RS07015	NZ_NIOI01000001.1:1614756-1615605	group1	group2	OK	157.425	130.942	-0.265742	-0.595154	0.2936	0.649975	no
XLOC_001451	XLOC_001451	CDQ83_RS07020	NZ_NIOI01000001.1:1615632-1616382	group1	group2	OK	223.673	203.183	-0.138612	-0.302318	0.5991	0.849376	no
XLOC_001452	XLOC_001452	CDQ83_RS07025	NZ_NIOI01000001.1:1616517-1616757	group1	group2	OK	3790.22	4678.04	0.303621	0.635136	0.2517	0.622899	no
XLOC_001453	XLOC_001453	CDQ83_RS07030	NZ_NIOI01000001.1:1616765-1617323	group1	group2	OK	904.478	1101.42	0.28421	0.572661	0.32765	0.681237	no
XLOC_001454	XLOC_001454	CDQ83_RS07035	NZ_NIOI01000001.1:1617339-1618047	group1	group2	OK	994.501	1071.23	0.10723	0.210666	0.70385	0.895203	no
XLOC_001455	XLOC_001455	tsf	NZ_NIOI01000001.1:1618345-1618993	group1	group2	OK	2119.52	2988.01	0.495449	0.930531	0.10865	0.436433	no
XLOC_001456	XLOC_001456	rpsB	NZ_NIOI01000001.1:1619209-1620007	group1	group2	OK	3977.12	5502.16	0.468274	0.852443	0.1426	0.489799	no
XLOC_001457	XLOC_001457	iolG	NZ_NIOI01000001.1:1620467-1621478	group1	group2	OK	28.8849	31.643	0.131568	0.274596	0.63795	0.868323	no
XLOC_001458	XLOC_001458	iolE	NZ_NIOI01000001.1:1621500-1622397	group1	group2	OK	27.0389	25.4283	-0.0886034	-0.175153	0.76455	0.914607	no
XLOC_001459	XLOC_001459	iolD	NZ_NIOI01000001.1:1622639-1624574	group1	group2	OK	40.8288	36.9883	-0.14252	-0.312578	0.57985	0.840729	no
XLOC_001460	XLOC_001460	CDQ83_RS07065	NZ_NIOI01000001.1:1624682-1625399	group1	group2	OK	30.4962	21.8329	-0.482129	-0.906799	0.11655	0.448571	no
XLOC_001461	XLOC_001461	CDQ83_RS07070,CDQ83_RS07075	NZ_NIOI01000001.1:1625481-1627304	group1	group2	OK	64.5082	48.3726	-0.415291	-0.905073	0.1184	0.452526	no
XLOC_001462	XLOC_001462	CDQ83_RS07080,CDQ83_RS07085	NZ_NIOI01000001.1:1627338-1629614	group1	group2	OK	88.3558	85.5479	-0.0465922	-0.101205	0.8656	0.952964	no
XLOC_001463	XLOC_001463	CDQ83_RS07090	NZ_NIOI01000001.1:1629842-1630856	group1	group2	OK	23.483	31.0036	0.400818	0.809174	0.15355	0.505366	no
XLOC_001464	XLOC_001464	CDQ83_RS07095	NZ_NIOI01000001.1:1631134-1631803	group1	group2	OK	121.246	89.5637	-0.436955	-0.908615	0.1115	0.442549	no
XLOC_001465	XLOC_001465	CDQ83_RS07100	NZ_NIOI01000001.1:1632289-1635145	group1	group2	OK	24.5315	18.6683	-0.394044	-0.874329	0.1291	0.470352	no
XLOC_001466	XLOC_001466	CDQ83_RS07105	NZ_NIOI01000001.1:1635257-1636181	group1	group2	OK	37.0274	23.6084	-0.649292	-1.31884	0.02215	0.179213	no
XLOC_001467	XLOC_001467	CDQ83_RS07110	NZ_NIOI01000001.1:1636182-1637040	group1	group2	OK	47.4479	29.7034	-0.675715	-1.41258	0.01315	0.138303	no
XLOC_001468	XLOC_001468	CDQ83_RS07115	NZ_NIOI01000001.1:1637343-1638351	group1	group2	OK	125.281	118.657	-0.0783739	-0.172633	0.7579	0.913716	no
XLOC_001469	XLOC_001469	CDQ83_RS07120	NZ_NIOI01000001.1:1638352-1638859	group1	group2	OK	105.558	101.728	-0.0533102	-0.113239	0.8437	0.945829	no
XLOC_001470	XLOC_001470	CDQ83_RS07125	NZ_NIOI01000001.1:1638918-1639821	group1	group2	OK	91.426	82.4041	-0.149888	-0.330837	0.5556	0.826213	no
XLOC_001471	XLOC_001471	CDQ83_RS07130	NZ_NIOI01000001.1:1639854-1641228	group1	group2	OK	81.9374	81.613	-0.00572364	-0.012569	0.98155	0.993822	no
XLOC_001472	XLOC_001472	CDQ83_RS07135	NZ_NIOI01000001.1:1641512-1642418	group1	group2	OK	6.58325	4.0433	-0.703266	-0.948013	0.1071	0.435453	no
XLOC_001473	XLOC_001473	CDQ83_RS07140	NZ_NIOI01000001.1:1642497-1644225	group1	group2	OK	12.98	18.051	0.47579	0.961258	0.09755	0.417819	no
XLOC_001474	XLOC_001474	CDQ83_RS07145	NZ_NIOI01000001.1:1644302-1645247	group1	group2	OK	17.6728	13.8081	-0.356012	-0.636441	0.26415	0.6342	no
XLOC_001475	XLOC_001475	CDQ83_RS07150	NZ_NIOI01000001.1:1645498-1647097	group1	group2	OK	25.0437	31.6781	0.339037	0.730465	0.20025	0.562316	no
XLOC_001476	XLOC_001476	CDQ83_RS07155	NZ_NIOI01000001.1:1647097-1648912	group1	group2	OK	24.0637	28.4805	0.243116	0.520216	0.35305	0.702927	no
XLOC_001477	XLOC_001477	CDQ83_RS07170	NZ_NIOI01000001.1:1651532-1652333	group1	group2	OK	157.956	181	0.196471	0.430849	0.4682	0.777603	no
XLOC_001478	XLOC_001478	CDQ83_RS07175	NZ_NIOI01000001.1:1652403-1654062	group1	group2	OK	32.8572	29.6894	-0.146262	-0.32875	0.5815	0.840729	no
XLOC_001479	XLOC_001479	CDQ83_RS07180	NZ_NIOI01000001.1:1654264-1655500	group1	group2	OK	91.2768	72.2586	-0.337078	-0.751876	0.1938	0.556288	no
XLOC_001480	XLOC_001480	CDQ83_RS07185	NZ_NIOI01000001.1:1655829-1656468	group1	group2	OK	53.34	54.8674	0.0407304	0.0822438	0.8829	0.957265	no
XLOC_001481	XLOC_001481	mltG	NZ_NIOI01000001.1:1656526-1657666	group1	group2	OK	424.269	349.057	-0.281515	-0.567929	0.3225	0.677088	no
XLOC_001482	XLOC_001482	typA	NZ_NIOI01000001.1:1657681-1659508	group1	group2	OK	471.347	350.343	-0.42802	-0.826991	0.14785	0.496414	no
XLOC_001483	XLOC_001483	CDQ83_RS07200	NZ_NIOI01000001.1:1659814-1662196	group1	group2	OK	203.444	177.232	-0.198992	-0.398469	0.4942	0.795588	no
XLOC_001484	XLOC_001484	CDQ83_RS07205	NZ_NIOI01000001.1:1662245-1663988	group1	group2	OK	172.667	148.428	-0.218233	-0.450177	0.43805	0.76026	no
XLOC_001485	XLOC_001485	CDQ83_RS07210	NZ_NIOI01000001.1:1664129-1664417	group1	group2	OK	256.206	219.779	-0.221247	-0.435472	0.45385	0.769261	no
XLOC_001486	XLOC_001486	CDQ83_RS07215	NZ_NIOI01000001.1:1664567-1665089	group1	group2	OK	129.97	185.241	0.511227	1.14201	0.04895	0.285313	no
XLOC_001487	XLOC_001487	CDQ83_RS07220,CDQ83_RS07225	NZ_NIOI01000001.1:1665134-1666629	group1	group2	OK	441.777	567.328	0.360866	0.71546	0.2102	0.571621	no
XLOC_001488	XLOC_001488	pgsA	NZ_NIOI01000001.1:1666894-1667434	group1	group2	OK	193.583	178.815	-0.114482	-0.255141	0.65145	0.878016	no
XLOC_001489	XLOC_001489	CDQ83_RS07235	NZ_NIOI01000001.1:1667522-1667948	group1	group2	OK	352.45	251.193	-0.488621	-1.07491	0.05615	0.311488	no
XLOC_001490	XLOC_001490	pfkA	NZ_NIOI01000001.1:1668175-1669147	group1	group2	OK	508.045	408.044	-0.316231	-0.636604	0.26935	0.636822	no
XLOC_001491	XLOC_001491	CDQ83_RS07245	NZ_NIOI01000001.1:1669239-1669437	group1	group2	OK	3093.89	3590.47	0.21475	0.467691	0.4054	0.735911	no
XLOC_001492	XLOC_001492	CDQ83_RS07250	NZ_NIOI01000001.1:1669874-1673387	group1	group2	OK	110.193	85.2579	-0.370123	-0.746887	0.192	0.556149	no
XLOC_001493	XLOC_001493	CDQ83_RS07255	NZ_NIOI01000001.1:1673539-1674604	group1	group2	OK	140.658	166.931	0.247058	0.534273	0.34225	0.695769	no
XLOC_001494	XLOC_001494	CDQ83_RS07260	NZ_NIOI01000001.1:1674871-1676611	group1	group2	OK	498.81	475.109	-0.0702314	-0.135456	0.81135	0.936116	no
XLOC_001495	XLOC_001495	CDQ83_RS07265	NZ_NIOI01000001.1:1676922-1678353	group1	group2	NOTEST	0	0	0	0	1	1	no
XLOC_001496	XLOC_001496	spoIVA	NZ_NIOI01000001.1:1678860-1680339	group1	group2	OK	792.42	798.745	0.0114707	0.0205833	0.9718	0.991585	no
XLOC_001497	XLOC_001497	CDQ83_RS07275	NZ_NIOI01000001.1:1680464-1681346	group1	group2	OK	96.72	82.1544	-0.235478	-0.523353	0.35665	0.703888	no
XLOC_001498	XLOC_001498	CDQ83_RS07280	NZ_NIOI01000001.1:1681515-1682523	group1	group2	OK	109.371	97.9137	-0.159641	-0.355973	0.5405	0.820671	no
XLOC_001499	XLOC_001499	plsY	NZ_NIOI01000001.1:1682838-1683444	group1	group2	OK	91.717	68.1718	-0.428015	-0.901266	0.1201	0.453575	no
XLOC_001500	XLOC_001500	CDQ83_RS07290	NZ_NIOI01000001.1:1683452-1684775	group1	group2	OK	81.6143	68.9921	-0.242391	-0.541105	0.35655	0.703888	no
XLOC_001501	XLOC_001501	CDQ83_RS07295	NZ_NIOI01000001.1:1684794-1686132	group1	group2	OK	95.6875	71.9396	-0.411544	-0.918596	0.1174	0.450416	no
XLOC_001502	XLOC_001502	CDQ83_RS07300	NZ_NIOI01000001.1:1686373-1686547	group1	group2	OK	28976.2	36647.2	0.338834	0.6564	0.2434	0.611988	no
XLOC_001503	XLOC_001503	CDQ83_RS07305	NZ_NIOI01000001.1:1686579-1687083	group1	group2	OK	2119.81	2289.84	0.111309	0.211609	0.7126	0.898415	no
XLOC_001504	XLOC_001504	CDQ83_RS07310	NZ_NIOI01000001.1:1687179-1688376	group1	group2	OK	211.004	250.197	0.245792	0.512426	0.3663	0.707131	no
XLOC_001505	XLOC_001505	CDQ83_RS07315	NZ_NIOI01000001.1:1688401-1689394	group1	group2	OK	205.99	278.117	0.433115	0.91674	0.113	0.444861	no
XLOC_001506	XLOC_001506	CDQ83_RS07320	NZ_NIOI01000001.1:1689611-1690181	group1	group2	OK	150.419	201.936	0.424908	0.903479	0.1193	0.453014	no
XLOC_001507	XLOC_001507	CDQ83_RS07325	NZ_NIOI01000001.1:1690374-1690671	group1	group2	OK	34.6567	57.3912	0.727696	1.05485	0.07155	0.357107	no
XLOC_001508	XLOC_001508	CDQ83_RS07345	NZ_NIOI01000001.1:1693989-1694412	group1	group2	OK	69.5553	84.9288	0.288093	0.541492	0.3544	0.703504	no
XLOC_001509	XLOC_001509	CDQ83_RS07350	NZ_NIOI01000001.1:1694682-1694865	group1	group2	OK	152.674	211.297	0.468824	0.642378	0.27045	0.636822	no
XLOC_001510	XLOC_001510	CDQ83_RS07375,CDQ83_RS07380	NZ_NIOI01000001.1:1701704-1702797	group1	group2	NOTEST	0	0	0	0	1	1	no
XLOC_001511	XLOC_001511	CDQ83_RS07395	NZ_NIOI01000001.1:1703761-1704184	group1	group2	OK	59.29	91.8672	0.631761	1.21609	0.034	0.234692	no
XLOC_001512	XLOC_001512	CDQ83_RS07400	NZ_NIOI01000001.1:1704338-1704782	group1	group2	OK	977.203	1075.08	0.137714	0.241585	0.6822	0.887939	no
XLOC_001513	XLOC_001513	CDQ83_RS07410	NZ_NIOI01000001.1:1706569-1708237	group1	group2	OK	231.194	206.049	-0.166112	-0.334766	0.5601	0.827665	no
XLOC_001514	XLOC_001514	CDQ83_RS07420	NZ_NIOI01000001.1:1709334-1709682	group1	group2	OK	355.296	481.874	0.439635	0.977399	0.08345	0.385508	no
XLOC_001515	XLOC_001515	serS	NZ_NIOI01000001.1:1710116-1711394	group1	group2	OK	149.312	131.961	-0.178215	-0.385957	0.49705	0.797865	no
XLOC_001516	XLOC_001516	CDQ83_RS07430	NZ_NIOI01000001.1:1711828-1711902	group1	group2	NOTEST	0	0	0	0	1	1	no
XLOC_001517	XLOC_001517	CDQ83_RS07445	NZ_NIOI01000001.1:1714347-1714968	group1	group2	OK	238.262	157.811	-0.594356	-1.29309	0.02445	0.193104	no
XLOC_001518	XLOC_001518	CDQ83_RS07450	NZ_NIOI01000001.1:1715031-1716531	group1	group2	OK	540.909	357.601	-0.597033	-1.13258	0.0433	0.263916	no
XLOC_001519	XLOC_001519	CDQ83_RS07455	NZ_NIOI01000001.1:1716789-1716879	group1	group2	NOTEST	0	0	0	0	1	1	no
XLOC_001520	XLOC_001520	CDQ83_RS07460	NZ_NIOI01000001.1:1716909-1717932	group1	group2	OK	47.4771	60.7747	0.356239	0.770392	0.1672	0.526152	no
XLOC_001521	XLOC_001521	CDQ83_RS07465	NZ_NIOI01000001.1:1718109-1718679	group1	group2	OK	9.0542	13.3303	0.55805	0.8126	0.1566	0.508874	no
XLOC_001522	XLOC_001522	CDQ83_RS20255	NZ_NIOI01000001.1:1719614-1719683	group1	group2	NOTEST	0	0	0	0	1	1	no
XLOC_001523	XLOC_001523	CDQ83_RS07475	NZ_NIOI01000001.1:1720417-1723042	group1	group2	OK	154.477	253.158	0.71265	1.41156	0.0162	0.155651	no
XLOC_001524	XLOC_001524	CDQ83_RS07480	NZ_NIOI01000001.1:1723408-1724797	group1	group2	OK	513.15	544.048	0.0843531	0.163805	0.77645	0.921568	no
XLOC_001525	XLOC_001525	CDQ83_RS07485	NZ_NIOI01000001.1:1724834-1725041	group1	group2	OK	967.343	931.726	-0.0541217	-0.113734	0.84065	0.945063	no
XLOC_001526	XLOC_001526	CDQ83_RS07490	NZ_NIOI01000001.1:1725084-1725696	group1	group2	OK	291.063	234.739	-0.310274	-0.673689	0.2399	0.609794	no
XLOC_001527	XLOC_001527	CDQ83_RS07495	NZ_NIOI01000001.1:1725706-1725991	group1	group2	OK	657.273	555.526	-0.242638	-0.542735	0.34665	0.700703	no
XLOC_001528	XLOC_001528	CDQ83_RS07500	NZ_NIOI01000001.1:1726017-1726896	group1	group2	OK	301.065	272.933	-0.141529	-0.302193	0.6029	0.851363	no
XLOC_001529	XLOC_001529	CDQ83_RS07505,CDQ83_RS07510	NZ_NIOI01000001.1:1727167-1728834	group1	group2	OK	384.797	268.867	-0.517203	-1.05255	0.067	0.343658	no
XLOC_001530	XLOC_001530	dnaJ	NZ_NIOI01000001.1:1728857-1730012	group1	group2	OK	183.84	118.259	-0.636497	-1.36723	0.0169	0.158271	no
XLOC_001531	XLOC_001531	dnaK	NZ_NIOI01000001.1:1730357-1732211	group1	group2	OK	847.014	739.887	-0.195081	-0.363824	0.52295	0.811036	no
XLOC_001532	XLOC_001532	grpE	NZ_NIOI01000001.1:1732333-1732996	group1	group2	OK	698.46	621.894	-0.167507	-0.339444	0.5534	0.824781	no
XLOC_001533	XLOC_001533	hrcA	NZ_NIOI01000001.1:1733137-1734199	group1	group2	OK	945.74	808.138	-0.226842	-0.435604	0.45935	0.772553	no
XLOC_001534	XLOC_001534	CDQ83_RS07535	NZ_NIOI01000001.1:1734368-1735514	group1	group2	OK	38.8277	34.6918	-0.162491	-0.349219	0.54255	0.821631	no
XLOC_001535	XLOC_001535	lepA	NZ_NIOI01000001.1:1735615-1737427	group1	group2	OK	262.573	249.525	-0.0735358	-0.148627	0.79845	0.929597	no
XLOC_001536	XLOC_001536	CDQ83_RS07545	NZ_NIOI01000001.1:1737707-1738982	group1	group2	OK	13.9889	16.7269	0.25788	0.509123	0.3801	0.715315	no
XLOC_001537	XLOC_001537	CDQ83_RS07550	NZ_NIOI01000001.1:1739012-1739975	group1	group2	OK	6.58193	11.0403	0.74619	1.22017	0.041	0.255981	no
XLOC_001538	XLOC_001538	CDQ83_RS07555	NZ_NIOI01000001.1:1740033-1740999	group1	group2	OK	5.71954	7.83558	0.454141	0.667013	0.24335	0.611988	no
XLOC_001539	XLOC_001539	CDQ83_RS07560	NZ_NIOI01000001.1:1741021-1743613	group1	group2	OK	8.83054	9.49182	0.104184	0.212816	0.71455	0.898771	no
XLOC_001540	XLOC_001540	CDQ83_RS07565	NZ_NIOI01000001.1:1743834-1745949	group1	group2	OK	6.45341	5.83728	-0.144766	-0.264274	0.63535	0.866567	no
XLOC_001541	XLOC_001541	CDQ83_RS07570	NZ_NIOI01000001.1:1745971-1746745	group1	group2	OK	6.13306	8.251	0.427962	0.619756	0.28705	0.645836	no
XLOC_001542	XLOC_001542	CDQ83_RS07575	NZ_NIOI01000001.1:1746845-1747799	group1	group2	OK	19.812	16.4828	-0.26541	-0.50538	0.3875	0.723267	no
XLOC_001543	XLOC_001543	CDQ83_RS07580	NZ_NIOI01000001.1:1747823-1750661	group1	group2	OK	8.73727	9.53608	0.126213	0.26061	0.65355	0.878249	no
XLOC_001544	XLOC_001544	CDQ83_RS07585	NZ_NIOI01000001.1:1751080-1752595	group1	group2	OK	28.5126	48.9561	0.779886	1.73794	0.0024	0.0439648	yes
XLOC_001545	XLOC_001545	CDQ83_RS07590	NZ_NIOI01000001.1:1753631-1754786	group1	group2	OK	77.3646	75.2605	-0.0397795	-0.0882768	0.8774	0.955965	no
XLOC_001546	XLOC_001546	CDQ83_RS07595	NZ_NIOI01000001.1:1754947-1755238	group1	group2	OK	26.8838	42.445	0.658858	0.860073	0.13395	0.477636	no
XLOC_001547	XLOC_001547	CDQ83_RS07600	NZ_NIOI01000001.1:1755336-1756626	group1	group2	OK	47.2472	65.0338	0.460962	1.0059	0.08125	0.382471	no
XLOC_001548	XLOC_001548	CDQ83_RS07605	NZ_NIOI01000001.1:1757129-1761455	group1	group2	OK	306.284	238.455	-0.361153	-0.675828	0.2373	0.606972	no
XLOC_001549	XLOC_001549	lepB	NZ_NIOI01000001.1:1761761-1762277	group1	group2	OK	82.3367	75.7695	-0.119918	-0.255283	0.65755	0.880077	no
XLOC_001550	XLOC_001550	aspS	NZ_NIOI01000001.1:1762522-1764310	group1	group2	OK	230.948	187.901	-0.29759	-0.59832	0.2935	0.649975	no
XLOC_001551	XLOC_001551	CDQ83_RS07620	NZ_NIOI01000001.1:1764392-1765715	group1	group2	OK	188.436	161.863	-0.219304	-0.459546	0.4094	0.738204	no
XLOC_001552	XLOC_001552	CDQ83_RS07630	NZ_NIOI01000001.1:1767434-1767644	group1	group2	OK	494.319	539.862	0.127149	0.240151	0.66965	0.883312	no
XLOC_001553	XLOC_001553	CDQ83_RS07635	NZ_NIOI01000001.1:1767961-1768507	group1	group2	OK	34.6014	39.3692	0.186236	0.34765	0.5342	0.816983	no
XLOC_001554	XLOC_001554	CDQ83_RS07640	NZ_NIOI01000001.1:1768509-1769700	group1	group2	OK	10.9804	15.1191	0.461441	0.8561	0.1314	0.473126	no
XLOC_001555	XLOC_001555	msrB	NZ_NIOI01000001.1:1770441-1771410	group1	group2	OK	153.253	135.872	-0.173671	-0.378008	0.5119	0.805415	no
XLOC_001556	XLOC_001556	CDQ83_RS07650	NZ_NIOI01000001.1:1772181-1772793	group1	group2	OK	112.011	90.7676	-0.303389	-0.678232	0.24165	0.611065	no
XLOC_001557	XLOC_001557	CDQ83_RS07655	NZ_NIOI01000001.1:1773615-1774065	group1	group2	OK	275.526	228.751	-0.268408	-0.599278	0.2871	0.645836	no
XLOC_001558	XLOC_001558	CDQ83_RS07660	NZ_NIOI01000001.1:1774116-1776303	group1	group2	OK	223.078	156.682	-0.509713	-1.02327	0.0704	0.355995	no
XLOC_001559	XLOC_001559	CDQ83_RS07665	NZ_NIOI01000001.1:1776339-1776855	group1	group2	OK	446.096	412.17	-0.114114	-0.248821	0.6597	0.880843	no
XLOC_001560	XLOC_001560	recJ	NZ_NIOI01000001.1:1776879-1779366	group1	group2	OK	133.025	109.297	-0.283447	-0.58123	0.306	0.661732	no
XLOC_001561	XLOC_001561	CDQ83_RS07675	NZ_NIOI01000001.1:1779750-1780344	group1	group2	OK	156.118	173.528	0.152529	0.342464	0.5414	0.82084	no
XLOC_001562	XLOC_001562	CDQ83_RS07680	NZ_NIOI01000001.1:1780414-1781242	group1	group2	OK	160.522	129.473	-0.310111	-0.687677	0.22795	0.598474	no
XLOC_001563	XLOC_001563	CDQ83_RS07685	NZ_NIOI01000001.1:1781539-1782493	group1	group2	OK	117.274	101.584	-0.207199	-0.460149	0.42485	0.752972	no
XLOC_001564	XLOC_001564	CDQ83_RS07690	NZ_NIOI01000001.1:1783131-1785237	group1	group2	OK	14.8401	18.5154	0.319228	0.678643	0.23085	0.599419	no
XLOC_001565	XLOC_001565	CDQ83_RS07695	NZ_NIOI01000001.1:1785459-1786509	group1	group2	OK	21.3437	25.3442	0.247846	0.4941	0.38785	0.723267	no
XLOC_001566	XLOC_001566	CDQ83_RS07700	NZ_NIOI01000001.1:1786636-1787227	group1	group2	OK	48.4467	85.6545	0.82213	1.74986	0.0032	0.0541563	no
XLOC_001567	XLOC_001567	CDQ83_RS07705	NZ_NIOI01000001.1:1787361-1788402	group1	group2	OK	4.18311	4.56329	0.125498	0.171442	0.7628	0.914067	no
XLOC_001568	XLOC_001568	CDQ83_RS07715,CDQ83_RS07720	NZ_NIOI01000001.1:1790159-1793686	group1	group2	OK	177.013	135.663	-0.383827	-0.789761	0.1731	0.529813	no
XLOC_001569	XLOC_001569	CDQ83_RS20325	NZ_NIOI01000001.1:1797952-1798168	group1	group2	OK	5.28935	6.77532	0.357197	0.363952	0.68395	0.888201	no
XLOC_001570	XLOC_001570	CDQ83_RS07730	NZ_NIOI01000001.1:1798370-1798446	group1	group2	NOTEST	0	0	0	0	1	1	no
XLOC_001571	XLOC_001571	CDQ83_RS07735	NZ_NIOI01000001.1:1798570-1799845	group1	group2	OK	227.133	234.508	0.0460991	0.0963831	0.86435	0.952964	no
XLOC_001572	XLOC_001572	CDQ83_RS07740	NZ_NIOI01000001.1:1800229-1800397	group1	group2	OK	2679.14	3924.89	0.550883	1.18702	0.03705	0.245419	no
XLOC_001573	XLOC_001573	CDQ83_RS07745	NZ_NIOI01000001.1:1800469-1800799	group1	group2	OK	884.807	1459.65	0.722189	1.53591	0.00885	0.108878	no
XLOC_001574	XLOC_001574	CDQ83_RS07750	NZ_NIOI01000001.1:1802420-1804433	group1	group2	OK	66.8817	55.212	-0.276629	-0.491288	0.3987	0.727567	no
XLOC_001575	XLOC_001575	CDQ83_RS07760	NZ_NIOI01000001.1:1806124-1807951	group1	group2	OK	52.6822	55.5011	0.0752021	0.163052	0.77115	0.918547	no
XLOC_001576	XLOC_001576	CDQ83_RS07775	NZ_NIOI01000001.1:1809528-1810209	group1	group2	OK	7.76049	7.29728	-0.0887896	-0.115493	0.8363	0.942923	no
XLOC_001577	XLOC_001577	modB	NZ_NIOI01000001.1:1810211-1810880	group1	group2	OK	5.59563	2.67852	-1.06287	-1.05506	0.066	0.341153	no
XLOC_001578	XLOC_001578	CDQ83_RS07795,CDQ83_RS07800,aksA,modA,nifE	NZ_NIOI01000001.1:1811025-1816504	group1	group2	OK	15.4946	16.8715	0.122819	0.221593	0.7037	0.895203	no
XLOC_001579	XLOC_001579	nifD,nifK	NZ_NIOI01000001.1:1816579-1819554	group1	group2	OK	3.5415	1.92587	-0.878849	-1.20999	0.04995	0.28912	no
XLOC_001580	XLOC_001580	CDQ83_RS07820	NZ_NIOI01000001.1:1819583-1819967	group1	group2	NOTEST	2.86397	0	#NAME?	0	1	1	no
XLOC_001581	XLOC_001581	CDQ83_RS07825	NZ_NIOI01000001.1:1819980-1820307	group1	group2	OK	7.8285	0.896813	-3.12586	-1.5564	0.21065	0.571911	no
XLOC_001582	XLOC_001582	nifH	NZ_NIOI01000001.1:1820434-1821253	group1	group2	NOTEST	0.864332	0.288953	-1.58075	0	1	1	no
XLOC_001583	XLOC_001583	CDQ83_RS07835	NZ_NIOI01000001.1:1821845-1822916	group1	group2	OK	15.5133	15.705	0.017718	0.0343909	0.9541	0.986041	no
XLOC_001584	XLOC_001584	CDQ83_RS07840	NZ_NIOI01000001.1:1823019-1824060	group1	group2	OK	18.1182	14.8772	-0.284337	-0.525551	0.36175	0.706425	no
XLOC_001585	XLOC_001585	CDQ83_RS07845	NZ_NIOI01000001.1:1824064-1825984	group1	group2	OK	21.1996	16.0178	-0.404356	-0.828492	0.1506	0.499273	no
XLOC_001586	XLOC_001586	CDQ83_RS07850	NZ_NIOI01000001.1:1826073-1827786	group1	group2	OK	10.2271	13.8833	0.440961	0.867672	0.1276	0.469557	no
XLOC_001587	XLOC_001587	CDQ83_RS07855	NZ_NIOI01000001.1:1827849-1828746	group1	group2	OK	5.14042	5.45803	0.0864932	0.121427	0.8317	0.939495	no
XLOC_001588	XLOC_001588	CDQ83_RS07860	NZ_NIOI01000001.1:1828757-1829744	group1	group2	OK	19.4599	12.2264	-0.670506	-1.23272	0.0391	0.248777	no
XLOC_001589	XLOC_001589	CDQ83_RS07865,CDQ83_RS07870	NZ_NIOI01000001.1:1829928-1832498	group1	group2	OK	51.751	58.2572	0.170851	0.322627	0.571	0.835473	no
XLOC_001590	XLOC_001590	CDQ83_RS07875	NZ_NIOI01000001.1:1832991-1834422	group1	group2	NOTEST	0	0	0	0	1	1	no
XLOC_001591	XLOC_001591	CDQ83_RS07880	NZ_NIOI01000001.1:1834806-1835601	group1	group2	OK	227.07	187.536	-0.275969	-0.60551	0.2923	0.649475	no
XLOC_001592	XLOC_001592	CDQ83_RS07885	NZ_NIOI01000001.1:1835602-1836496	group1	group2	OK	194.398	166.097	-0.226987	-0.505151	0.3892	0.723699	no
XLOC_001593	XLOC_001593	CDQ83_RS07890	NZ_NIOI01000001.1:1836628-1837633	group1	group2	OK	210.839	184.807	-0.190126	-0.410081	0.47	0.777603	no
XLOC_001594	XLOC_001594	CDQ83_RS07895	NZ_NIOI01000001.1:1838149-1838854	group1	group2	OK	25.6421	21.6943	-0.241202	-0.444163	0.4326	0.757107	no
XLOC_001595	XLOC_001595	CDQ83_RS07900,CDQ83_RS07905	NZ_NIOI01000001.1:1838866-1841585	group1	group2	OK	99.9606	76.4505	-0.386834	-0.725429	0.20675	0.568264	no
XLOC_001596	XLOC_001596	CDQ83_RS07910,CDQ83_RS07915	NZ_NIOI01000001.1:1841658-1843235	group1	group2	OK	175.194	154.768	-0.178848	-0.37511	0.5147	0.806396	no
XLOC_001597	XLOC_001597	CDQ83_RS07920	NZ_NIOI01000001.1:1843494-1843570	group1	group2	OK	500.899	0	#NAME?	#NAME?	0.03875	0.24797	no
XLOC_001598	XLOC_001598	CDQ83_RS07925	NZ_NIOI01000001.1:1843829-1843904	group1	group2	NOTEST	0	0	0	0	1	1	no
XLOC_001599	XLOC_001599	CDQ83_RS07930	NZ_NIOI01000001.1:1844092-1844383	group1	group2	OK	70.6273	79.114	0.163707	0.2674	0.6448	0.873887	no
XLOC_001600	XLOC_001600	CDQ83_RS07935	NZ_NIOI01000001.1:1844771-1845017	group1	group2	OK	2601.67	2610.82	0.00506896	0.0101616	0.9851	0.994099	no
XLOC_001601	XLOC_001601	CDQ83_RS07940	NZ_NIOI01000001.1:1845032-1845824	group1	group2	OK	477.074	522.376	0.130876	0.244698	0.6666	0.882974	no
XLOC_001602	XLOC_001602	CDQ83_RS07955	NZ_NIOI01000001.1:1849390-1850029	group1	group2	OK	161.834	132.364	-0.290004	-0.646542	0.2557	0.628936	no
XLOC_001603	XLOC_001603	CDQ83_RS07960	NZ_NIOI01000001.1:1850206-1850863	group1	group2	OK	220.972	187.78	-0.234818	-0.518421	0.36225	0.706672	no
XLOC_001604	XLOC_001604	rsgA	NZ_NIOI01000001.1:1850965-1851889	group1	group2	OK	307.046	252.746	-0.280764	-0.59239	0.2952	0.65265	no
XLOC_001605	XLOC_001605	pknB	NZ_NIOI01000001.1:1851890-1853900	group1	group2	OK	433.975	367.51	-0.239829	-0.462927	0.4207	0.74966	no
XLOC_001606	XLOC_001606	CDQ83_RS07975	NZ_NIOI01000001.1:1853963-1854701	group1	group2	OK	185.6	166.871	-0.153465	-0.33597	0.55735	0.82734	no
XLOC_001607	XLOC_001607	rlmN	NZ_NIOI01000001.1:1854923-1855970	group1	group2	OK	176.176	166.301	-0.0832176	-0.177635	0.75385	0.913716	no
XLOC_001608	XLOC_001608	rsmB	NZ_NIOI01000001.1:1855972-1857328	group1	group2	OK	140.595	108.8	-0.369864	-0.809082	0.16735	0.526152	no
XLOC_001609	XLOC_001609	CDQ83_RS07990	NZ_NIOI01000001.1:1857473-1858172	group1	group2	OK	166.98	129.686	-0.364653	-0.815147	0.15815	0.510751	no
XLOC_001610	XLOC_001610	CDQ83_RS07995,CDQ83_RS08000	NZ_NIOI01000001.1:1858344-1860007	group1	group2	OK	802.38	538.542	-0.575227	-1.11503	0.05425	0.30604	no
XLOC_001611	XLOC_001611	def	NZ_NIOI01000001.1:1860082-1860547	group1	group2	OK	995.361	744.05	-0.419822	-0.878145	0.1239	0.459491	no
XLOC_001612	XLOC_001612	priA	NZ_NIOI01000001.1:1860903-1863351	group1	group2	OK	47.5457	35.7817	-0.41009	-0.905544	0.11525	0.447836	no
XLOC_001613	XLOC_001613	CDQ83_RS08015	NZ_NIOI01000001.1:1863494-1864469	group1	group2	OK	129.084	93.1986	-0.469925	-1.03608	0.07365	0.361633	no
XLOC_001614	XLOC_001614	CDQ83_RS08020	NZ_NIOI01000001.1:1864478-1864988	group1	group2	OK	139.082	118.602	-0.22981	-0.497015	0.38675	0.723177	no
XLOC_001615	XLOC_001615	CDQ83_RS08025,CDQ83_RS08030	NZ_NIOI01000001.1:1865077-1866476	group1	group2	OK	445.989	310.78	-0.521115	-0.746379	0.1903	0.55363	no
XLOC_001616	XLOC_001616	CDQ83_RS08040	NZ_NIOI01000001.1:1868926-1869625	group1	group2	OK	420.099	547.12	0.381126	0.76284	0.1861	0.548592	no
XLOC_001617	XLOC_001617	CDQ83_RS08045	NZ_NIOI01000001.1:1870074-1870845	group1	group2	OK	115.481	126.732	0.134118	0.281192	0.6335	0.866033	no
XLOC_001618	XLOC_001618	CDQ83_RS08050	NZ_NIOI01000001.1:1871190-1873374	group1	group2	OK	43.1186	48.5583	0.171409	0.380092	0.5036	0.803386	no
XLOC_001619	XLOC_001619	CDQ83_RS08055	NZ_NIOI01000001.1:1873392-1874298	group1	group2	OK	26.8737	34.7084	0.369087	0.739775	0.19495	0.5569	no
XLOC_001620	XLOC_001620	CDQ83_RS08060	NZ_NIOI01000001.1:1874361-1876593	group1	group2	OK	26.0575	30.925	0.247074	0.55104	0.32915	0.682642	no
XLOC_001621	XLOC_001621	CDQ83_RS08080	NZ_NIOI01000001.1:1881803-1882064	group1	group2	OK	3249.88	7990.35	1.29787	2.14424	5.00E-05	0.00228356	yes
XLOC_001622	XLOC_001622	CDQ83_RS08085	NZ_NIOI01000001.1:1882424-1886204	group1	group2	OK	14.4456	11.8338	-0.287714	-0.641202	0.26075	0.631788	no
XLOC_001623	XLOC_001623	htpG	NZ_NIOI01000001.1:1890510-1892415	group1	group2	OK	250.348	268.81	0.102649	0.20549	0.72025	0.900827	no
XLOC_001624	XLOC_001624	CDQ83_RS08110	NZ_NIOI01000001.1:1892652-1893561	group1	group2	OK	48.3306	48.249	-0.00243778	-0.00525144	0.9957	0.996896	no
XLOC_001625	XLOC_001625	CDQ83_RS08120,CDQ83_RS08125	NZ_NIOI01000001.1:1894002-1895620	group1	group2	OK	79.2994	87.9484	0.149348	0.333878	0.55965	0.827665	no
XLOC_001626	XLOC_001626	CDQ83_RS08130	NZ_NIOI01000001.1:1895656-1896589	group1	group2	OK	58.1769	63.0813	0.116767	0.256481	0.64925	0.877066	no
XLOC_001627	XLOC_001627	CDQ83_RS08140	NZ_NIOI01000001.1:1897119-1897548	group1	group2	OK	272.978	397.366	0.541683	1.19486	0.03695	0.245419	no
XLOC_001628	XLOC_001628	CDQ83_RS08145	NZ_NIOI01000001.1:1897655-1898642	group1	group2	OK	55.8663	58.5642	0.0680418	0.150778	0.79585	0.928657	no
XLOC_001629	XLOC_001629	CDQ83_RS08155	NZ_NIOI01000001.1:1900022-1901765	group1	group2	OK	45.9306	47.5681	0.0505395	0.111938	0.8423	0.945063	no
XLOC_001630	XLOC_001630	CDQ83_RS08160	NZ_NIOI01000001.1:1902019-1902463	group1	group2	OK	33.4539	45.599	0.446826	0.793399	0.1687	0.526152	no
XLOC_001631	XLOC_001631	rrf	NZ_NIOI01000001.1:1902625-1902742	group1	group2	NOTEST	0	0	0	0	1	1	no
XLOC_001632	XLOC_001632	CDQ83_RS08170	NZ_NIOI01000001.1:1902963-1905882	group1	group2	HIDATA	0	0	0	0	1	1	no
XLOC_001633	XLOC_001633	CDQ83_RS08175	NZ_NIOI01000001.1:1906400-1908107	group1	group2	HIDATA	0	0	0	0	1	1	no
XLOC_001634	XLOC_001634	CDQ83_RS08180	NZ_NIOI01000001.1:1909036-1909411	group1	group2	OK	15.6383	23.3878	0.580675	0.780179	0.17375	0.529813	no
XLOC_001635	XLOC_001635	CDQ83_RS08185,CDQ83_RS08190	NZ_NIOI01000001.1:1909499-1910592	group1	group2	NOTEST	0	0	0	0	1	1	no
XLOC_001636	XLOC_001636	CDQ83_RS08195	NZ_NIOI01000001.1:1910871-1911816	group1	group2	OK	156.078	181.276	0.21592	0.417304	0.4672	0.777603	no
XLOC_001637	XLOC_001637	CDQ83_RS08200	NZ_NIOI01000001.1:1912512-1913745	group1	group2	OK	70.8118	80.8745	0.191693	0.427512	0.45455	0.769919	no
XLOC_001638	XLOC_001638	CDQ83_RS08205	NZ_NIOI01000001.1:1914166-1916650	group1	group2	OK	26.4402	25.751	-0.038104	-0.0851371	0.88005	0.956663	no
XLOC_001639	XLOC_001639	CDQ83_RS08210	NZ_NIOI01000001.1:1916703-1918074	group1	group2	OK	24.6232	23.5472	-0.0644587	-0.134175	0.81295	0.936848	no
XLOC_001640	XLOC_001640	CDQ83_RS08215,CDQ83_RS08220	NZ_NIOI01000001.1:1918445-1920447	group1	group2	OK	71.0777	75.5609	0.0882419	0.195067	0.73505	0.906643	no
XLOC_001641	XLOC_001641	CDQ83_RS08225	NZ_NIOI01000001.1:1920461-1923119	group1	group2	OK	34.9667	34.3677	-0.0249262	-0.0540185	0.9258	0.971551	no
XLOC_001642	XLOC_001642	CDQ83_RS08230,CDQ83_RS08235	NZ_NIOI01000001.1:1923134-1925338	group1	group2	OK	53.9612	48.3354	-0.158842	-0.282217	0.62935	0.86404	no
XLOC_001643	XLOC_001643	CDQ83_RS08240	NZ_NIOI01000001.1:1925350-1926292	group1	group2	OK	27.3918	27.6937	0.0158154	0.0322472	0.9567	0.986283	no
XLOC_001644	XLOC_001644	CDQ83_RS08245	NZ_NIOI01000001.1:1926293-1927202	group1	group2	OK	42.5971	35.6149	-0.258275	-0.541687	0.36715	0.707131	no
XLOC_001645	XLOC_001645	CDQ83_RS08250	NZ_NIOI01000001.1:1927222-1930105	group1	group2	OK	42.1793	40.0077	-0.0762572	-0.1642	0.77305	0.919495	no
XLOC_001646	XLOC_001646	CDQ83_RS08255	NZ_NIOI01000001.1:1930236-1931793	group1	group2	OK	422.173	745.473	0.820323	1.55524	0.0078	0.100795	no
XLOC_001647	XLOC_001647	CDQ83_RS08265	NZ_NIOI01000001.1:1933197-1936005	group1	group2	OK	335.536	318.355	-0.0758286	-0.144705	0.79815	0.929597	no
XLOC_001648	XLOC_001648	CDQ83_RS08270	NZ_NIOI01000001.1:1936047-1936872	group1	group2	OK	295.726	336.108	0.184667	0.390956	0.49315	0.795229	no
XLOC_001649	XLOC_001649	CDQ83_RS08275	NZ_NIOI01000001.1:1937584-1937791	group1	group2	OK	283.345	184.362	-0.620019	-0.937127	0.10235	0.424422	no
XLOC_001650	XLOC_001650	hpt	NZ_NIOI01000001.1:1938667-1939207	group1	group2	OK	282.919	285.319	0.012187	0.0266188	0.9612	0.988172	no
XLOC_001651	XLOC_001651	CDQ83_RS08290,CDQ83_RS08295	NZ_NIOI01000001.1:1939302-1940723	group1	group2	OK	152.754	143.102	-0.0941672	-0.0834313	0.8819	0.957196	no
XLOC_001652	XLOC_001652	CDQ83_RS08300	NZ_NIOI01000001.1:1941011-1942436	group1	group2	OK	785.661	798.794	0.0239161	0.0452967	0.9359	0.977347	no
XLOC_001653	XLOC_001653	CDQ83_RS08305	NZ_NIOI01000001.1:1943109-1944279	group1	group2	OK	539.907	568.371	0.07412	0.143687	0.8018	0.931429	no
XLOC_001654	XLOC_001654	CDQ83_RS08310	NZ_NIOI01000001.1:1944529-1945111	group1	group2	OK	370.107	350.96	-0.076637	-0.166256	0.7657	0.914998	no
XLOC_001655	XLOC_001655	CDQ83_RS08315	NZ_NIOI01000001.1:1945235-1946792	group1	group2	OK	5.94232	5.39045	-0.140622	-0.238166	0.67675	0.884732	no
XLOC_001656	XLOC_001656	CDQ83_RS08320	NZ_NIOI01000001.1:1947174-1948236	group1	group2	OK	11.5083	9.8185	-0.229099	-0.40296	0.48865	0.791622	no
XLOC_001657	XLOC_001657	CDQ83_RS08330	NZ_NIOI01000001.1:1949963-1950818	group1	group2	OK	3.64528	5.02307	0.462539	0.561281	0.3326	0.6864	no
XLOC_001658	XLOC_001658	CDQ83_RS08335	NZ_NIOI01000001.1:1950849-1951785	group1	group2	OK	3.33892	5.01454	0.586736	0.757996	0.1784	0.537781	no
XLOC_001659	XLOC_001659	CDQ83_RS08340	NZ_NIOI01000001.1:1951880-1953218	group1	group2	OK	9.96585	15.4558	0.633084	1.20085	0.037	0.245419	no
XLOC_001660	XLOC_001660	CDQ83_RS08355	NZ_NIOI01000001.1:1956056-1957379	group1	group2	OK	99.0316	139.155	0.49073	1.03547	0.0681	0.348229	no
XLOC_001661	XLOC_001661	CDQ83_RS08365	NZ_NIOI01000001.1:1958759-1959023	group1	group2	OK	96.033	108.252	0.172787	0.287266	0.61755	0.86111	no
XLOC_001662	XLOC_001662	CDQ83_RS08370	NZ_NIOI01000001.1:1959093-1960569	group1	group2	OK	39.2629	55.1391	0.489909	1.0851	0.0598	0.323133	no
XLOC_001663	XLOC_001663	CDQ83_RS08375	NZ_NIOI01000001.1:1960720-1962328	group1	group2	OK	37.8473	50.564	0.417918	0.918643	0.09935	0.420539	no
XLOC_001664	XLOC_001664	CDQ83_RS08380	NZ_NIOI01000001.1:1962471-1963566	group1	group2	OK	31.2967	39.7711	0.34571	0.737864	0.1956	0.5569	no
XLOC_001665	XLOC_001665	CDQ83_RS08385	NZ_NIOI01000001.1:1963939-1965052	group1	group2	OK	45.2918	55.4591	0.292173	0.65081	0.2598	0.630862	no
XLOC_001666	XLOC_001666	CDQ83_RS08390	NZ_NIOI01000001.1:1965624-1965699	group1	group2	NOTEST	0	0	0	0	1	1	no
XLOC_001667	XLOC_001667	CDQ83_RS08395	NZ_NIOI01000001.1:1965809-1966157	group1	group2	OK	789.256	1013.08	0.360184	0.768936	0.18725	0.550242	no
XLOC_001668	XLOC_001668	CDQ83_RS08400	NZ_NIOI01000001.1:1966282-1967611	group1	group2	OK	208.283	184.342	-0.176157	-0.370954	0.51585	0.807438	no
XLOC_001669	XLOC_001669	CDQ83_RS08405	NZ_NIOI01000001.1:1967800-1969114	group1	group2	OK	212.211	180.381	-0.234451	-0.489591	0.38365	0.719368	no
XLOC_001670	XLOC_001670	CDQ83_RS08410	NZ_NIOI01000001.1:1969237-1970044	group1	group2	OK	219.805	199.816	-0.137556	-0.304836	0.5992	0.849376	no
XLOC_001671	XLOC_001671	CDQ83_RS08415	NZ_NIOI01000001.1:1970065-1971313	group1	group2	OK	193.557	159.513	-0.279082	-0.592948	0.3066	0.661732	no
XLOC_001672	XLOC_001672	CDQ83_RS08420	NZ_NIOI01000001.1:1971572-1972400	group1	group2	OK	210.212	225.33	0.100197	0.217188	0.70245	0.895203	no
XLOC_001673	XLOC_001673	CDQ83_RS08430	NZ_NIOI01000001.1:1974860-1975880	group1	group2	OK	13.2194	16.3134	0.3034	0.590171	0.31845	0.673667	no
XLOC_001674	XLOC_001674	CDQ83_RS08435	NZ_NIOI01000001.1:1975890-1977999	group1	group2	OK	14.6628	18.1992	0.311715	0.674653	0.25155	0.622899	no
XLOC_001675	XLOC_001675	CDQ83_RS08440	NZ_NIOI01000001.1:1978041-1978842	group1	group2	OK	17.8142	17.9657	0.0122208	0.0220969	0.9629	0.989614	no
XLOC_001676	XLOC_001676	CDQ83_RS08445	NZ_NIOI01000001.1:1979148-1980927	group1	group2	OK	26.7709	26.8836	0.00605835	0.0133595	0.98035	0.993822	no
XLOC_001677	XLOC_001677	CDQ83_RS08450,CDQ83_RS08455	NZ_NIOI01000001.1:1981385-1982695	group1	group2	OK	29.5458	63.2586	1.09831	0.660655	0.2792	0.641903	no
XLOC_001678	XLOC_001678	CDQ83_RS08460,CDQ83_RS08465	NZ_NIOI01000001.1:1982700-1985471	group1	group2	OK	25.6314	28.9589	0.176094	0.371027	0.51805	0.808382	no
XLOC_001679	XLOC_001679	CDQ83_RS08475	NZ_NIOI01000001.1:1986685-1987828	group1	group2	OK	129.776	120.42	-0.107942	-0.215455	0.70495	0.895203	no
XLOC_001680	XLOC_001680	CDQ83_RS08485	NZ_NIOI01000001.1:1989747-1990530	group1	group2	OK	23.0659	19.2783	-0.258786	-0.479939	0.39385	0.725067	no
XLOC_001681	XLOC_001681	CDQ83_RS08500	NZ_NIOI01000001.1:1993209-1994439	group1	group2	OK	598.896	583.056	-0.0386709	-0.0753729	0.89725	0.96025	no
XLOC_001682	XLOC_001682	CDQ83_RS08505	NZ_NIOI01000001.1:1994978-1995638	group1	group2	OK	21.1414	26.636	0.333304	0.622351	0.2988	0.656162	no
XLOC_001683	XLOC_001683	CDQ83_RS08510	NZ_NIOI01000001.1:1995656-1996271	group1	group2	OK	26.3127	36.3876	0.467687	0.84592	0.1377	0.483623	no
XLOC_001684	XLOC_001684	CDQ83_RS08525	NZ_NIOI01000001.1:1997568-1998579	group1	group2	OK	49.9243	61.7232	0.30607	0.645212	0.25725	0.630201	no
XLOC_001685	XLOC_001685	rlmB	NZ_NIOI01000001.1:1998774-1999581	group1	group2	OK	34.9885	29.994	-0.222207	-0.439004	0.44665	0.764929	no
XLOC_001686	XLOC_001686	rplT	NZ_NIOI01000001.1:1999642-1999996	group1	group2	OK	3328.59	4049.37	0.282787	0.546564	0.32885	0.682642	no
XLOC_001687	XLOC_001687	rpmI	NZ_NIOI01000001.1:2000014-2000212	group1	group2	OK	2250.73	3061.27	0.443735	0.962046	0.08645	0.392595	no
XLOC_001688	XLOC_001688	CDQ83_RS08545	NZ_NIOI01000001.1:2000394-2000955	group1	group2	OK	1211.91	1230.17	0.0215678	0.0427128	0.9384	0.978296	no
XLOC_001689	XLOC_001689	CDQ83_RS08550	NZ_NIOI01000001.1:2001434-2001950	group1	group2	OK	377.886	257.482	-0.553482	-1.20366	0.04005	0.251937	no
XLOC_001690	XLOC_001690	thyX	NZ_NIOI01000001.1:2002021-2002663	group1	group2	OK	395.022	293.179	-0.430152	-0.914024	0.11375	0.445054	no
XLOC_001691	XLOC_001691	CDQ83_RS20330	NZ_NIOI01000001.1:2002943-2003129	group1	group2	NOTEST	0	0	0	0	1	1	no
XLOC_001692	XLOC_001692	CDQ83_RS08560	NZ_NIOI01000001.1:2003398-2004679	group1	group2	NOTEST	0	0	0	0	1	1	no
XLOC_001693	XLOC_001693	CDQ83_RS08565	NZ_NIOI01000001.1:2004923-2006690	group1	group2	OK	32.6859	35.9948	0.139119	0.300198	0.5978	0.849376	no
XLOC_001694	XLOC_001694	CDQ83_RS08570	NZ_NIOI01000001.1:2006691-2008497	group1	group2	OK	12.8168	19.2419	0.586218	1.1519	0.04265	0.261388	no
XLOC_001695	XLOC_001695	CDQ83_RS08575	NZ_NIOI01000001.1:2009246-2010497	group1	group2	OK	145.661	135.627	-0.102967	-0.223322	0.6903	0.889883	no
XLOC_001696	XLOC_001696	CDQ83_RS08580	NZ_NIOI01000001.1:2010724-2011963	group1	group2	OK	32.2688	27.4519	-0.233233	-0.499246	0.4052	0.735911	no
XLOC_001697	XLOC_001697	CDQ83_RS08585	NZ_NIOI01000001.1:2012178-2014392	group1	group2	OK	78.7524	69.3448	-0.183537	-0.396227	0.4901	0.792431	no
XLOC_001698	XLOC_001698	CDQ83_RS08590	NZ_NIOI01000001.1:2016040-2019034	group1	group2	OK	308.248	264.766	-0.219373	-0.420529	0.45565	0.770744	no
XLOC_001699	XLOC_001699	CDQ83_RS08595	NZ_NIOI01000001.1:2019254-2020952	group1	group2	OK	2566.28	3503.98	0.449319	0.79702	0.1496	0.498766	no
XLOC_001700	XLOC_001700	CDQ83_RS08600	NZ_NIOI01000001.1:2020996-2021746	group1	group2	OK	584.567	605.013	0.0495966	0.102965	0.8583	0.952964	no
XLOC_001701	XLOC_001701	CDQ83_RS08605	NZ_NIOI01000001.1:2021968-2022907	group1	group2	OK	502.024	598.271	0.253044	0.517459	0.37585	0.712169	no
XLOC_001702	XLOC_001702	CDQ83_RS08610	NZ_NIOI01000001.1:2023271-2024336	group1	group2	OK	170.016	218.582	0.362506	0.781062	0.1696	0.526152	no
XLOC_001703	XLOC_001703	CDQ83_RS08615,trkA	NZ_NIOI01000001.1:2024530-2027351	group1	group2	OK	277.971	161.82	-0.78055	-1.59007	0.00555	0.0801026	no
XLOC_001704	XLOC_001704	CDQ83_RS08625,CDQ83_RS08630	NZ_NIOI01000001.1:2027692-2029100	group1	group2	OK	305.525	262.684	-0.21796	-0.465994	0.41625	0.743587	no
XLOC_001705	XLOC_001705	CDQ83_RS08635	NZ_NIOI01000001.1:2029273-2030008	group1	group2	OK	575.753	767.292	0.414326	0.843594	0.14535	0.492815	no
XLOC_001706	XLOC_001706	CDQ83_RS08640	NZ_NIOI01000001.1:2030260-2031469	group1	group2	OK	798.557	758.696	-0.0738735	-0.141933	0.7952	0.928657	no
XLOC_001707	XLOC_001707	CDQ83_RS08645	NZ_NIOI01000001.1:2031615-2031993	group1	group2	OK	332.275	322.546	-0.042873	-0.0944	0.86845	0.953181	no
XLOC_001708	XLOC_001708	ehuA	NZ_NIOI01000001.1:2032311-2033076	group1	group2	OK	135.515	116.433	-0.218948	-0.487646	0.39265	0.725067	no
XLOC_001709	XLOC_001709	CDQ83_RS08655	NZ_NIOI01000001.1:2033088-2033730	group1	group2	OK	130.304	100.991	-0.367663	-0.818095	0.1544	0.506468	no
XLOC_001710	XLOC_001710	CDQ83_RS08660	NZ_NIOI01000001.1:2033973-2034783	group1	group2	OK	92.4795	133.489	0.529514	1.1667	0.0433	0.263916	no
XLOC_001711	XLOC_001711	ybaK	NZ_NIOI01000001.1:2036096-2036579	group1	group2	OK	113.344	119.283	0.0736828	0.155849	0.78845	0.926901	no
XLOC_001712	XLOC_001712	CDQ83_RS08675	NZ_NIOI01000001.1:2036938-2037751	group1	group2	OK	95.9811	100.936	0.0726151	0.161516	0.7736	0.919495	no
XLOC_001713	XLOC_001713	CDQ83_RS08685	NZ_NIOI01000001.1:2039528-2039687	group1	group2	OK	325.076	195.759	-0.731698	-0.962132	0.09825	0.418882	no
XLOC_001714	XLOC_001714	feoB	NZ_NIOI01000001.1:2039817-2041860	group1	group2	OK	85.7157	20.1373	-2.08969	-4.44551	5.00E-05	0.00228356	yes
XLOC_001715	XLOC_001715	CDQ83_RS08695	NZ_NIOI01000001.1:2041945-2042407	group1	group2	OK	588.36	480.9	-0.290963	-0.593734	0.30725	0.662166	no
XLOC_001716	XLOC_001716	CDQ83_RS08700	NZ_NIOI01000001.1:2042571-2043807	group1	group2	OK	70.3904	65.8112	-0.0970457	-0.2166	0.7032	0.895203	no
XLOC_001717	XLOC_001717	CDQ83_RS08705	NZ_NIOI01000001.1:2044030-2044654	group1	group2	OK	170.152	176.636	0.053951	0.120869	0.8313	0.939495	no
XLOC_001718	XLOC_001718	CDQ83_RS08710	NZ_NIOI01000001.1:2045121-2046060	group1	group2	OK	594.621	224.419	-1.40577	-1.97491	0.0004	0.0121236	yes
XLOC_001719	XLOC_001719	CDQ83_RS08720,CDQ83_RS08725	NZ_NIOI01000001.1:2047350-2048083	group1	group2	OK	339.97	327.147	-0.0554669	-0.100069	0.8603	0.952964	no
XLOC_001720	XLOC_001720	CDQ83_RS08730	NZ_NIOI01000001.1:2048243-2051100	group1	group2	OK	141.162	140.326	-0.00857551	-0.0127217	0.983	0.994099	no
XLOC_001721	XLOC_001721	CDQ83_RS08740	NZ_NIOI01000001.1:2051413-2053387	group1	group2	OK	35.0452	37.7539	0.10741	0.230441	0.6893	0.889883	no
XLOC_001722	XLOC_001722	CDQ83_RS08745	NZ_NIOI01000001.1:2053528-2054770	group1	group2	OK	39.205	42.7393	0.124526	0.264736	0.6473	0.876375	no
XLOC_001723	XLOC_001723	CDQ83_RS08750	NZ_NIOI01000001.1:2055101-2056232	group1	group2	OK	14.8767	8.85234	-0.748926	-1.29121	0.02855	0.212468	no
XLOC_001724	XLOC_001724	CDQ83_RS08755	NZ_NIOI01000001.1:2056504-2057719	group1	group2	OK	15.3474	16.7365	0.125008	0.229416	0.6853	0.888377	no
XLOC_001725	XLOC_001725	CDQ83_RS08760	NZ_NIOI01000001.1:2057722-2059252	group1	group2	OK	17.4721	14.1315	-0.306143	-0.584392	0.30625	0.661732	no
XLOC_001726	XLOC_001726	CDQ83_RS08765	NZ_NIOI01000001.1:2059254-2060469	group1	group2	OK	26.6461	24.4129	-0.126285	-0.254805	0.6533	0.878249	no
XLOC_001727	XLOC_001727	CDQ83_RS08770,CDQ83_RS08775	NZ_NIOI01000001.1:2060481-2062729	group1	group2	OK	73.9736	78.1996	0.0801517	0.166861	0.76905	0.917685	no
XLOC_001728	XLOC_001728	CDQ83_RS08780	NZ_NIOI01000001.1:2062735-2064256	group1	group2	OK	76.5714	67.304	-0.186114	-0.387999	0.50515	0.803386	no
XLOC_001729	XLOC_001729	CDQ83_RS08785	NZ_NIOI01000001.1:2064319-2064847	group1	group2	OK	16.6192	16.6551	0.00311479	0.00475152	0.9792	0.993822	no
XLOC_001730	XLOC_001730	CDQ83_RS08790	NZ_NIOI01000001.1:2065010-2066207	group1	group2	OK	10.6539	10.5725	-0.0110714	-0.0202335	0.9679	0.991585	no
XLOC_001731	XLOC_001731	CDQ83_RS08795	NZ_NIOI01000001.1:2066427-2067609	group1	group2	OK	23.565	35.6158	0.595871	1.16867	0.04195	0.258047	no
XLOC_001732	XLOC_001732	CDQ83_RS08800	NZ_NIOI01000001.1:2067700-2068966	group1	group2	OK	70.6509	79.6029	0.172112	0.360025	0.5377	0.818207	no
XLOC_001733	XLOC_001733	CDQ83_RS08805	NZ_NIOI01000001.1:2068983-2069883	group1	group2	OK	33.7897	36.1273	0.0965054	0.194704	0.7364	0.907972	no
XLOC_001734	XLOC_001734	CDQ83_RS08810	NZ_NIOI01000001.1:2069895-2071056	group1	group2	OK	46.7792	43.5575	-0.102947	-0.217649	0.70965	0.897994	no
XLOC_001735	XLOC_001735	CDQ83_RS08815,CDQ83_RS08820	NZ_NIOI01000001.1:2071070-2073261	group1	group2	OK	124.604	146.163	0.230225	0.468013	0.4178	0.745467	no
XLOC_001736	XLOC_001736	CDQ83_RS08825	NZ_NIOI01000001.1:2073324-2073975	group1	group2	OK	76.5813	61.5431	-0.315395	-0.651937	0.25295	0.625156	no
XLOC_001737	XLOC_001737	CDQ83_RS08830	NZ_NIOI01000001.1:2073991-2075755	group1	group2	OK	46.7308	42.7082	-0.129862	-0.279246	0.6347	0.866567	no
XLOC_001738	XLOC_001738	CDQ83_RS08835	NZ_NIOI01000001.1:2075848-2077750	group1	group2	OK	41.2963	39.2051	-0.0749709	-0.155532	0.78015	0.923389	no
XLOC_001739	XLOC_001739	CDQ83_RS08840	NZ_NIOI01000001.1:2077950-2078901	group1	group2	OK	1582.88	1688.13	0.0928807	0.173598	0.7596	0.914067	no
XLOC_001740	XLOC_001740	CDQ83_RS08845	NZ_NIOI01000001.1:2079200-2080274	group1	group2	OK	13.1284	13.4961	0.0398539	0.0680044	0.90685	0.964107	no
XLOC_001741	XLOC_001741	CDQ83_RS08870	NZ_NIOI01000001.1:2082610-2083081	group1	group2	OK	8.94972	12.9088	0.528437	0.639356	0.2576	0.630201	no
XLOC_001742	XLOC_001742	CDQ83_RS08875	NZ_NIOI01000001.1:2083444-2086408	group1	group2	OK	24.3755	32.8341	0.429765	0.952299	0.09405	0.412168	no
XLOC_001743	XLOC_001743	CDQ83_RS08885	NZ_NIOI01000001.1:2087275-2087944	group1	group2	OK	333.502	286.681	-0.218248	-0.469037	0.41075	0.739399	no
XLOC_001744	XLOC_001744	CDQ83_RS08890	NZ_NIOI01000001.1:2087971-2089351	group1	group2	OK	237.747	204.802	-0.215199	-0.442742	0.43675	0.759189	no
XLOC_001745	XLOC_001745	CDQ83_RS08895	NZ_NIOI01000001.1:2089352-2091125	group1	group2	OK	227.742	194.57	-0.227115	-0.456803	0.42215	0.750239	no
XLOC_001746	XLOC_001746	CDQ83_RS08900,CDQ83_RS08905	NZ_NIOI01000001.1:2091156-2092480	group1	group2	OK	506.584	393.61	-0.364036	-0.505021	0.3682	0.707131	no
XLOC_001747	XLOC_001747	CDQ83_RS08910	NZ_NIOI01000001.1:2092525-2093128	group1	group2	OK	314.387	266.069	-0.240741	-0.517192	0.3619	0.706425	no
XLOC_001748	XLOC_001748	CDQ83_RS08915	NZ_NIOI01000001.1:2093153-2093621	group1	group2	OK	363.107	343.462	-0.0802436	-0.175131	0.75605	0.913716	no
XLOC_001749	XLOC_001749	CDQ83_RS08920,CDQ83_RS08925	NZ_NIOI01000001.1:2093625-2095906	group1	group2	OK	567.913	531.713	-0.0950233	-0.0937398	0.8572	0.952964	no
XLOC_001750	XLOC_001750	CDQ83_RS08930	NZ_NIOI01000001.1:2096097-2096724	group1	group2	OK	73.4925	57.7411	-0.347998	-0.728417	0.20515	0.567139	no
XLOC_001751	XLOC_001751	CDQ83_RS08940	NZ_NIOI01000001.1:2098532-2099507	group1	group2	OK	397.011	369.173	-0.104882	-0.214136	0.70175	0.895203	no
XLOC_001752	XLOC_001752	CDQ83_RS08950	NZ_NIOI01000001.1:2100763-2101285	group1	group2	OK	399.326	657.038	0.71841	1.48963	0.0102	0.119322	no
XLOC_001753	XLOC_001753	CDQ83_RS08955	NZ_NIOI01000001.1:2101477-2102275	group1	group2	OK	58.7784	53.4899	-0.136018	-0.294783	0.5933	0.847493	no
XLOC_001754	XLOC_001754	CDQ83_RS08960	NZ_NIOI01000001.1:2102612-2103329	group1	group2	OK	29.4948	23.4169	-0.332912	-0.624227	0.2804	0.641903	no
XLOC_001755	XLOC_001755	CDQ83_RS08965	NZ_NIOI01000001.1:2103508-2104432	group1	group2	OK	11.0268	9.20462	-0.260584	-0.442614	0.45805	0.772553	no
XLOC_001756	XLOC_001756	CDQ83_RS08970	NZ_NIOI01000001.1:2104623-2105448	group1	group2	OK	17.6455	28.5168	0.692508	1.31813	0.0222	0.179213	no
XLOC_001757	XLOC_001757	CDQ83_RS08975	NZ_NIOI01000001.1:2105701-2106154	group1	group2	OK	469.972	500.903	0.0919561	0.20033	0.72515	0.901746	no
XLOC_001758	XLOC_001758	CDQ83_RS08980	NZ_NIOI01000001.1:2106447-2107083	group1	group2	OK	121.103	121.841	0.00876089	0.0193502	0.97325	0.991654	no
XLOC_001759	XLOC_001759	CDQ83_RS08985	NZ_NIOI01000001.1:2107297-2108167	group1	group2	OK	20.1411	18.6291	-0.112591	-0.211447	0.7096	0.897994	no
XLOC_001760	XLOC_001760	CDQ83_RS08995	NZ_NIOI01000001.1:2109609-2110875	group1	group2	OK	163.825	163.234	-0.00521115	-0.0113151	0.98375	0.994099	no
XLOC_001761	XLOC_001761	CDQ83_RS09005	NZ_NIOI01000001.1:2111556-2111934	group1	group2	OK	284.669	370.897	0.381735	0.819266	0.1504	0.499273	no
XLOC_001762	XLOC_001762	CDQ83_RS09010	NZ_NIOI01000001.1:2112625-2113588	group1	group2	OK	109.474	88.5086	-0.306698	-0.691232	0.22495	0.592404	no
XLOC_001763	XLOC_001763	CDQ83_RS09030	NZ_NIOI01000001.1:2117184-2119596	group1	group2	OK	73.5264	73.5717	0.000889342	0.00190656	0.9972	0.9972	no
XLOC_001764	XLOC_001764	CDQ83_RS09035	NZ_NIOI01000001.1:2119907-2120798	group1	group2	OK	80.8046	86.9604	0.10592	0.239152	0.67465	0.884414	no
XLOC_001765	XLOC_001765	CDQ83_RS09040	NZ_NIOI01000001.1:2120931-2121696	group1	group2	OK	63.4297	60.004	-0.0800981	-0.173492	0.75935	0.914067	no
XLOC_001766	XLOC_001766	cbiQ	NZ_NIOI01000001.1:2121720-2122530	group1	group2	OK	85.5635	96.24	0.169642	0.376535	0.5112	0.805166	no
XLOC_001767	XLOC_001767	CDQ83_RS09050	NZ_NIOI01000001.1:2122595-2123633	group1	group2	OK	122.783	129.499	0.0768321	0.169159	0.763	0.914067	no
XLOC_001768	XLOC_001768	CDQ83_RS09060	NZ_NIOI01000001.1:2124925-2127097	group1	group2	OK	77.8712	68.7052	-0.18067	-0.393726	0.49385	0.795409	no
XLOC_001769	XLOC_001769	CDQ83_RS09065	NZ_NIOI01000001.1:2127210-2128329	group1	group2	OK	220.854	218.514	-0.0153689	-0.032653	0.95565	0.986115	no
XLOC_001770	XLOC_001770	CDQ83_RS09070	NZ_NIOI01000001.1:2128341-2129481	group1	group2	OK	208.576	218.319	0.0658669	0.140133	0.8054	0.933335	no
XLOC_001771	XLOC_001771	CDQ83_RS09080	NZ_NIOI01000001.1:2130653-2131640	group1	group2	OK	138.213	117.124	-0.238862	-0.526572	0.361	0.706425	no
XLOC_001772	XLOC_001772	CDQ83_RS09095	NZ_NIOI01000001.1:2133348-2134986	group1	group2	OK	1297.96	1098.02	-0.241349	-0.438974	0.43375	0.758721	no
XLOC_001773	XLOC_001773	CDQ83_RS09100	NZ_NIOI01000001.1:2135085-2136918	group1	group2	OK	2829.49	2506.59	-0.174818	-0.318275	0.5716	0.835473	no
XLOC_001774	XLOC_001774	CDQ83_RS09105	NZ_NIOI01000001.1:2137286-2138432	group1	group2	OK	18.6932	17.5094	-0.0943802	-0.181235	0.7477	0.912123	no
XLOC_001775	XLOC_001775	CDQ83_RS09110	NZ_NIOI01000001.1:2138433-2139549	group1	group2	OK	8.83108	7.84522	-0.170776	-0.289898	0.6201	0.86111	no
XLOC_001776	XLOC_001776	CDQ83_RS09115	NZ_NIOI01000001.1:2139631-2140570	group1	group2	OK	8.35631	6.10614	-0.452605	-0.716315	0.2205	0.585775	no
XLOC_001777	XLOC_001777	CDQ83_RS09120,CDQ83_RS09125	NZ_NIOI01000001.1:2140875-2142646	group1	group2	OK	179.714	190.535	0.0843584	0.17483	0.7594	0.914067	no
XLOC_001778	XLOC_001778	CDQ83_RS09145	NZ_NIOI01000001.1:2147739-2148831	group1	group2	OK	46.9211	99.7323	1.08782	2.37799	0.0001	0.0041675	yes
XLOC_001779	XLOC_001779	CDQ83_RS09150	NZ_NIOI01000001.1:2148893-2152091	group1	group2	OK	35.0741	37.3994	0.0926116	0.201034	0.7277	0.902251	no
XLOC_001780	XLOC_001780	CDQ83_RS09160,CDQ83_RS09165,CDQ83_RS09170	NZ_NIOI01000001.1:2153983-2157727	group1	group2	OK	115.751	149.294	0.367129	0.751144	0.18195	0.542668	no
XLOC_001781	XLOC_001781	CDQ83_RS09175	NZ_NIOI01000001.1:2157748-2158249	group1	group2	OK	32.6854	61.225	0.905475	1.66296	0.00475	0.0716584	no
XLOC_001782	XLOC_001782	CDQ83_RS09180	NZ_NIOI01000001.1:2158262-2159846	group1	group2	OK	27.9232	56.2181	1.00957	2.21157	0.00015	0.0056191	yes
XLOC_001783	XLOC_001783	CDQ83_RS09185	NZ_NIOI01000001.1:2160530-2161559	group1	group2	OK	35.5587	48.18	0.438228	0.934311	0.10165	0.422666	no
XLOC_001784	XLOC_001784	CDQ83_RS09190	NZ_NIOI01000001.1:2161943-2162450	group1	group2	OK	158.221	262.466	0.730191	1.55608	0.0058	0.0826376	no
XLOC_001785	XLOC_001785	CDQ83_RS09200	NZ_NIOI01000001.1:2162964-2163213	group1	group2	OK	75.0967	130.92	0.801862	1.27519	0.0275	0.206498	no
XLOC_001786	XLOC_001786	CDQ83_RS09210,CDQ83_RS09215	NZ_NIOI01000001.1:2165810-2168493	group1	group2	OK	24.1505	30.7119	0.346746	0.627401	0.27595	0.638573	no
XLOC_001787	XLOC_001787	CDQ83_RS09220,CDQ83_RS09225	NZ_NIOI01000001.1:2168595-2170283	group1	group2	OK	38.0104	38.0407	0.00115102	0.0022734	0.99655	0.997198	no
XLOC_001788	XLOC_001788	CDQ83_RS09230,CDQ83_RS09235	NZ_NIOI01000001.1:2170462-2172593	group1	group2	NOTEST	0	0	0	0	1	1	no
XLOC_001789	XLOC_001789	CDQ83_RS09240	NZ_NIOI01000001.1:2172671-2173238	group1	group2	NOTEST	0	0	0	0	1	1	no
XLOC_001790	XLOC_001790	CDQ83_RS09245	NZ_NIOI01000001.1:2173447-2173648	group1	group2	OK	132.233	139.638	0.0786077	0.114688	0.84005	0.945063	no
XLOC_001791	XLOC_001791	CDQ83_RS09250,CDQ83_RS09255	NZ_NIOI01000001.1:2173802-2175351	group1	group2	OK	113.876	101.266	-0.169305	-0.360683	0.532	0.81588	no
XLOC_001792	XLOC_001792	CDQ83_RS09260	NZ_NIOI01000001.1:2175499-2176216	group1	group2	OK	70.9814	50.952	-0.478302	-1.02486	0.086	0.392155	no
XLOC_001793	XLOC_001793	CDQ83_RS09265	NZ_NIOI01000001.1:2176217-2176922	group1	group2	OK	56.3048	38.2813	-0.556619	-1.10591	0.053	0.299495	no
XLOC_001794	XLOC_001794	CDQ83_RS09270	NZ_NIOI01000001.1:2177004-2177544	group1	group2	OK	250.941	226.072	-0.150569	-0.332755	0.56665	0.831519	no
XLOC_001795	XLOC_001795	CDQ83_RS09275,CDQ83_RS09280,CDQ83_RS09285	NZ_NIOI01000001.1:2178045-2181598	group1	group2	NOTEST	1.59891	1.58674	-0.0110187	0	1	1	no
XLOC_001796	XLOC_001796	CDQ83_RS09290	NZ_NIOI01000001.1:2181659-2181878	group1	group2	NOTEST	0	0	0	0	1	1	no
XLOC_001797	XLOC_001797	CDQ83_RS09295,CDQ83_RS09300	NZ_NIOI01000001.1:2181931-2183352	group1	group2	NOTEST	0.427663	0.110917	-1.94699	0	1	1	no
XLOC_001798	XLOC_001798	CDQ83_RS09305,CDQ83_RS09310	NZ_NIOI01000001.1:2183438-2186479	group1	group2	OK	7.21358	8.8527	0.295401	0.405111	0.5045	0.803386	no
XLOC_001799	XLOC_001799	CDQ83_RS09315	NZ_NIOI01000001.1:2186488-2186683	group1	group2	NOTEST	0	1.74615	inf	0	1	1	no
XLOC_001800	XLOC_001800	CDQ83_RS09320	NZ_NIOI01000001.1:2186693-2189216	group1	group2	NOTEST	0.823693	0.493705	-0.738459	0	1	1	no
XLOC_001801	XLOC_001801	CDQ83_RS09325	NZ_NIOI01000001.1:2189220-2189994	group1	group2	NOTEST	1.76135	0.358866	-2.29516	0	1	1	no
XLOC_001802	XLOC_001802	CDQ83_RS09330	NZ_NIOI01000001.1:2190007-2192296	group1	group2	NOTEST	0.604406	0.595677	-0.0209866	0	1	1	no
XLOC_001803	XLOC_001803	CDQ83_RS09345,CDQ83_RS09350	NZ_NIOI01000001.1:2193151-2193723	group1	group2	NOTEST	5.36109	4.15486	-0.367727	0	1	1	no
XLOC_001804	XLOC_001804	CDQ83_RS09355	NZ_NIOI01000001.1:2193725-2194322	group1	group2	NOTEST	0.504713	0.968932	0.940932	0	1	1	no
XLOC_001805	XLOC_001805	CDQ83_RS09360,CDQ83_RS09365	NZ_NIOI01000001.1:2194327-2195100	group1	group2	NOTEST	3.037	0	#NAME?	0	1	1	no
XLOC_001806	XLOC_001806	CDQ83_RS09370	NZ_NIOI01000001.1:2195117-2195453	group1	group2	OK	4.06168	2.8381	-0.517152	-0.408793	0.5844	0.841853	no
XLOC_001807	XLOC_001807	CDQ83_RS09385	NZ_NIOI01000001.1:2196202-2196523	group1	group2	OK	12.9215	13.7125	0.0857175	0.0903966	0.86325	0.952964	no
XLOC_001808	XLOC_001808	CDQ83_RS09390	NZ_NIOI01000001.1:2196537-2197740	group1	group2	OK	4.59118	3.05403	-0.58815	-0.843218	0.13975	0.486353	no
XLOC_001809	XLOC_001809	CDQ83_RS09395,CDQ83_RS09400,CDQ83_RS09405	NZ_NIOI01000001.1:2197753-2201389	group1	group2	OK	2.78482	1.776	-0.648956	-0.675659	0.27245	0.637232	no
XLOC_001810	XLOC_001810	CDQ83_RS09410	NZ_NIOI01000001.1:2201443-2201638	group1	group2	OK	2.3707	11.4225	2.26849	2.03103	0.22805	0.598474	no
XLOC_001811	XLOC_001811	CDQ83_RS09415	NZ_NIOI01000001.1:2201641-2202109	group1	group2	OK	6.02338	2.97361	-1.01836	-1.0314	0.1209	0.45392	no
XLOC_001812	XLOC_001812	CDQ83_RS09420	NZ_NIOI01000001.1:2202170-2203070	group1	group2	OK	4.22685	1.80826	-1.22498	-1.34533	0.0309	0.222027	no
XLOC_001813	XLOC_001813	CDQ83_RS09425,CDQ83_RS09430,CDQ83_RS09435	NZ_NIOI01000001.1:2203211-2204459	group1	group2	NOTEST	3.77423	2.04496	-0.884114	0	1	1	no
XLOC_001814	XLOC_001814	CDQ83_RS09440	NZ_NIOI01000001.1:2204575-2205829	group1	group2	NOTEST	0.981553	0.808455	-0.279899	0	1	1	no
XLOC_001815	XLOC_001815	CDQ83_RS09445,CDQ83_RS09450,CDQ83_RS09455	NZ_NIOI01000001.1:2205834-2207841	group1	group2	OK	1.37446	10.597	2.94672	1.74428	0.00625	0.0875525	no
XLOC_001816	XLOC_001816	CDQ83_RS09460	NZ_NIOI01000001.1:2208062-2208422	group1	group2	NOTEST	1.95569	1.10304	-0.826188	0	1	1	no
XLOC_001817	XLOC_001817	CDQ83_RS09465	NZ_NIOI01000001.1:2208555-2209008	group1	group2	OK	2.73274	1.573	-0.796834	-0.535696	0.39375	0.725067	no
XLOC_001818	XLOC_001818	CDQ83_RS09470	NZ_NIOI01000001.1:2209048-2209315	group1	group2	NOTEST	2.43788	1.56002	-0.644066	0	1	1	no
XLOC_001819	XLOC_001819	CDQ83_RS09475,CDQ83_RS09480,CDQ83_RS09485	NZ_NIOI01000001.1:2209504-2214358	group1	group2	NOTEST	1.65969	1.66616	0.00561347	0	1	1	no
XLOC_001820	XLOC_001820	CDQ83_RS09490	NZ_NIOI01000001.1:2214423-2215227	group1	group2	NOTEST	1.36314	0.506239	-1.42904	0	1	1	no
XLOC_001821	XLOC_001821	CDQ83_RS09495	NZ_NIOI01000001.1:2215273-2215675	group1	group2	NOTEST	1.00636	0.224498	-2.16436	0	1	1	no
XLOC_001822	XLOC_001822	CDQ83_RS09500,CDQ83_RS09505	NZ_NIOI01000001.1:2215696-2217305	group1	group2	OK	11.4451	9.43268	-0.278994	-0.252774	0.86645	0.952964	no
XLOC_001823	XLOC_001823	CDQ83_RS09510	NZ_NIOI01000001.1:2217388-2217787	group1	group2	NOTEST	0	0	0	0	1	1	no
XLOC_001824	XLOC_001824	CDQ83_RS09515	NZ_NIOI01000001.1:2218485-2219034	group1	group2	OK	79.021	63.3438	-0.319033	-0.640533	0.28125	0.641903	no
XLOC_001825	XLOC_001825	CDQ83_RS09520	NZ_NIOI01000001.1:2219338-2220922	group1	group2	OK	74.9908	65.3781	-0.197904	-0.410843	0.46875	0.777603	no
XLOC_001826	XLOC_001826	CDQ83_RS09525	NZ_NIOI01000001.1:2220980-2221412	group1	group2	OK	144.808	98.8494	-0.550836	-1.09659	0.05635	0.311837	no
XLOC_001827	XLOC_001827	CDQ83_RS09530,CDQ83_RS09535	NZ_NIOI01000001.1:2221513-2222741	group1	group2	OK	95.2424	114.979	0.27169	0.589029	0.3033	0.660916	no
XLOC_001828	XLOC_001828	CDQ83_RS09540	NZ_NIOI01000001.1:2222760-2222961	group1	group2	OK	333.888	267.176	-0.321576	-0.550891	0.3338	0.687818	no
XLOC_001829	XLOC_001829	rlmD	NZ_NIOI01000001.1:2223291-2224662	group1	group2	OK	48.4579	38.9959	-0.31341	-0.707013	0.2189	0.58385	no
XLOC_001830	XLOC_001830	CDQ83_RS09560	NZ_NIOI01000001.1:2226200-2227311	group1	group2	OK	210.451	188.14	-0.161675	-0.260992	0.6569	0.880077	no
XLOC_001831	XLOC_001831	mrdA	NZ_NIOI01000001.1:2230429-2232553	group1	group2	OK	178.41	177.253	-0.00938432	-0.0190873	0.972	0.991585	no
XLOC_001832	XLOC_001832	CDQ83_RS09575	NZ_NIOI01000001.1:2232869-2234372	group1	group2	OK	79.3724	80.1853	0.0146998	0.0323363	0.95505	0.986115	no
XLOC_001833	XLOC_001833	CDQ83_RS09600	NZ_NIOI01000001.1:2238746-2239991	group1	group2	OK	347.432	310.596	-0.161692	-0.326364	0.557	0.827263	no
XLOC_001834	XLOC_001834	proB	NZ_NIOI01000001.1:2240010-2240835	group1	group2	OK	214.803	197.64	-0.120141	-0.260749	0.65515	0.87969	no
XLOC_001835	XLOC_001835	CDQ83_RS09610	NZ_NIOI01000001.1:2241152-2241398	group1	group2	OK	333.776	348.905	0.0639536	0.126853	0.82455	0.939495	no
XLOC_001836	XLOC_001836	pyk	NZ_NIOI01000001.1:2241487-2243242	group1	group2	OK	187.42	193.532	0.0462954	0.0944567	0.86725	0.952964	no
XLOC_001837	XLOC_001837	CDQ83_RS09640	NZ_NIOI01000001.1:2249036-2249717	group1	group2	OK	109.778	102.193	-0.103295	-0.229172	0.6919	0.890912	no
XLOC_001838	XLOC_001838	CDQ83_RS09645,CDQ83_RS09650	NZ_NIOI01000001.1:2250022-2251053	group1	group2	OK	205.546	178.638	-0.202425	-0.367971	0.5103	0.805166	no
XLOC_001839	XLOC_001839	CDQ83_RS09655	NZ_NIOI01000001.1:2251224-2251509	group1	group2	OK	285.902	218.343	-0.388925	-0.785638	0.1784	0.537781	no
XLOC_001840	XLOC_001840	CDQ83_RS09660	NZ_NIOI01000001.1:2251863-2252616	group1	group2	OK	181.053	106.548	-0.764913	-1.69708	0.00345	0.0575115	no
XLOC_001841	XLOC_001841	pflA	NZ_NIOI01000001.1:2252653-2253373	group1	group2	OK	237.628	153.669	-0.628881	-1.37401	0.0157	0.154479	no
XLOC_001842	XLOC_001842	CDQ83_RS09670	NZ_NIOI01000001.1:2253864-2255502	group1	group2	OK	283.036	112.084	-1.33641	-2.66036	5.00E-05	0.00228356	yes
XLOC_001843	XLOC_001843	CDQ83_RS09675,CDQ83_RS09680,CDQ83_RS09685	NZ_NIOI01000001.1:2255641-2258779	group1	group2	OK	4377.95	3789.33	-0.208314	-0.173214	0.7564	0.913716	no
XLOC_001844	XLOC_001844	CDQ83_RS09695	NZ_NIOI01000001.1:2260712-2262464	group1	group2	OK	7.45605	7.90299	0.0839874	0.153544	0.7865	0.926687	no
XLOC_001845	XLOC_001845	CDQ83_RS09700	NZ_NIOI01000001.1:2262814-2264041	group1	group2	OK	97.8112	76.5301	-0.353973	-0.790604	0.16415	0.523301	no
XLOC_001846	XLOC_001846	CDQ83_RS09705	NZ_NIOI01000001.1:2264050-2264773	group1	group2	OK	124.81	88.3083	-0.499117	-1.1005	0.05485	0.306829	no
XLOC_001847	XLOC_001847	CDQ83_RS09710	NZ_NIOI01000001.1:2264798-2266877	group1	group2	OK	106.107	79.5781	-0.415072	-0.876336	0.1134	0.445054	no
XLOC_001848	XLOC_001848	asnS	NZ_NIOI01000001.1:2267150-2268545	group1	group2	OK	306.801	260.39	-0.236629	-0.476096	0.41095	0.7394	no
XLOC_001849	XLOC_001849	CDQ83_RS09720	NZ_NIOI01000001.1:2268735-2269758	group1	group2	OK	330.713	289.24	-0.193315	-0.400293	0.47825	0.782804	no
XLOC_001850	XLOC_001850	CDQ83_RS09725,CDQ83_RS09730	NZ_NIOI01000001.1:2269887-2273713	group1	group2	OK	76.8155	81.4355	0.084259	0.184497	0.74995	0.913531	no
XLOC_001851	XLOC_001851	CDQ83_RS09735	NZ_NIOI01000001.1:2273802-2274942	group1	group2	OK	55.0789	53.4961	-0.0420659	-0.092838	0.8709	0.953181	no
XLOC_001852	XLOC_001852	CDQ83_RS09755,CDQ83_RS09760	NZ_NIOI01000001.1:2279653-2282321	group1	group2	OK	173.624	122.77	-0.500007	-1.06937	0.0622	0.330741	no
XLOC_001853	XLOC_001853	CDQ83_RS09765	NZ_NIOI01000001.1:2282335-2282785	group1	group2	OK	106.551	112.328	0.0761762	0.158149	0.7802	0.923389	no
XLOC_001854	XLOC_001854	CDQ83_RS09785	NZ_NIOI01000001.1:2284194-2285070	group1	group2	OK	68.0213	56.7559	-0.261216	-0.573212	0.3279	0.681237	no
XLOC_001855	XLOC_001855	CDQ83_RS09790	NZ_NIOI01000001.1:2285126-2286248	group1	group2	OK	91.0194	90.6773	-0.00543379	-0.0121746	0.9822	0.994099	no
XLOC_001856	XLOC_001856	CDQ83_RS09800	NZ_NIOI01000001.1:2287347-2288535	group1	group2	OK	31.968	43.4311	0.4421	0.940127	0.1006	0.421887	no
XLOC_001857	XLOC_001857	CDQ83_RS09805	NZ_NIOI01000001.1:2288578-2289604	group1	group2	OK	13.9924	15.6264	0.15934	0.298839	0.59545	0.848739	no
XLOC_001858	XLOC_001858	CDQ83_RS09810,CDQ83_RS09815	NZ_NIOI01000001.1:2289895-2290929	group1	group2	OK	11.9277	8.68677	-0.45742	-0.417937	0.49515	0.795964	no
XLOC_001859	XLOC_001859	CDQ83_RS20265	NZ_NIOI01000001.1:2291023-2292124	group1	group2	NOTEST	0	0	0	0	1	1	no
XLOC_001860	XLOC_001860	CDQ83_RS09835	NZ_NIOI01000001.1:2292267-2292753	group1	group2	OK	4.61307	14.3914	1.64141	1.88069	0.0046	0.0716584	no
XLOC_001861	XLOC_001861	CDQ83_RS09840	NZ_NIOI01000001.1:2292877-2293084	group1	group2	OK	23.1408	23.3852	0.0151512	0.0146962	0.9113	0.967603	no
XLOC_001862	XLOC_001862	CDQ83_RS09845	NZ_NIOI01000001.1:2293085-2293763	group1	group2	OK	20.4931	46.2738	1.17505	2.17748	0.0002	0.00694583	yes
XLOC_001863	XLOC_001863	CDQ83_RS09850	NZ_NIOI01000001.1:2293776-2295057	group1	group2	OK	14.5212	31.8862	1.13477	2.17181	0.0001	0.0041675	yes
XLOC_001864	XLOC_001864	CDQ83_RS09855	NZ_NIOI01000001.1:2295067-2296201	group1	group2	OK	19.7468	38.4101	0.959865	1.88031	0.0011	0.0258268	yes
XLOC_001865	XLOC_001865	CDQ83_RS09860	NZ_NIOI01000001.1:2296209-2297220	group1	group2	OK	31.3295	51.4257	0.71497	1.47249	0.0104	0.119978	no
XLOC_001866	XLOC_001866	CDQ83_RS09865	NZ_NIOI01000001.1:2297270-2297741	group1	group2	OK	27.2242	54.7861	1.00892	1.79649	0.00255	0.0457081	yes
XLOC_001867	XLOC_001867	CDQ83_RS09870	NZ_NIOI01000001.1:2298034-2298397	group1	group2	OK	44.4228	74.9973	0.75554	1.31791	0.02145	0.177896	no
XLOC_001868	XLOC_001868	CDQ83_RS09875	NZ_NIOI01000001.1:2299041-2299581	group1	group2	OK	73.9352	162.93	1.13992	2.34177	5.00E-05	0.00228356	yes
XLOC_001869	XLOC_001869	CDQ83_RS09885	NZ_NIOI01000001.1:2300192-2300300	group1	group2	NOTEST	0	0	0	0	1	1	no
XLOC_001870	XLOC_001870	CDQ83_RS09890	NZ_NIOI01000001.1:2300350-2301922	group1	group2	NOTEST	0	0	0	0	1	1	no
XLOC_001871	XLOC_001871	CDQ83_RS09895,CDQ83_RS09900	NZ_NIOI01000001.1:2301999-2302670	group1	group2	NOTEST	0	0	0	0	1	1	no
XLOC_001872	XLOC_001872	tnpA	NZ_NIOI01000001.1:2302750-2303110	group1	group2	NOTEST	0.428534	0	#NAME?	0	1	1	no
XLOC_001873	XLOC_001873	CDQ83_RS09910	NZ_NIOI01000001.1:2303323-2304334	group1	group2	OK	45.32	56.1212	0.308396	0.686001	0.2433	0.611988	no
XLOC_001874	XLOC_001874	CDQ83_RS09920	NZ_NIOI01000001.1:2306587-2306863	group1	group2	OK	4.78467	4.24593	-0.172337	-0.118065	0.8698	0.953181	no
XLOC_001875	XLOC_001875	CDQ83_RS09925,CDQ83_RS09930	NZ_NIOI01000001.1:2306901-2308751	group1	group2	OK	5.98981	4.9508	-0.27485	-0.388105	0.50495	0.803386	no
XLOC_001876	XLOC_001876	CDQ83_RS09935,CDQ83_RS09940	NZ_NIOI01000001.1:2308771-2313101	group1	group2	OK	10.2655	8.29997	-0.30662	-0.600945	0.30305	0.660916	no
XLOC_001877	XLOC_001877	CDQ83_RS09945	NZ_NIOI01000001.1:2313133-2314009	group1	group2	OK	3.9704	2.85442	-0.476086	-0.565279	0.3243	0.678088	no
XLOC_001878	XLOC_001878	CDQ83_RS09950,CDQ83_RS09955	NZ_NIOI01000001.1:2314021-2317869	group1	group2	OK	8.98208	8.1837	-0.134295	-0.199932	0.7172	0.899804	no
XLOC_001879	XLOC_001879	CDQ83_RS09960	NZ_NIOI01000001.1:2317933-2319385	group1	group2	OK	3.07451	7.3612	1.25958	1.96272	0.00155	0.0322981	yes
XLOC_001880	XLOC_001880	thrS	NZ_NIOI01000001.1:2325174-2327082	group1	group2	OK	286.034	256.924	-0.154842	-0.303806	0.58125	0.840729	no
XLOC_001881	XLOC_001881	CDQ83_RS09985	NZ_NIOI01000001.1:2327601-2328660	group1	group2	OK	39.7852	35.2807	-0.173353	-0.370593	0.5235	0.811036	no
XLOC_001882	XLOC_001882	CDQ83_RS09990	NZ_NIOI01000001.1:2328723-2330664	group1	group2	OK	20.3734	20.4402	0.00471961	0.0100964	0.98565	0.994099	no
XLOC_001883	XLOC_001883	CDQ83_RS09995	NZ_NIOI01000001.1:2330705-2331956	group1	group2	OK	11.8724	11.8027	-0.0084918	-0.0159986	0.9792	0.993822	no
XLOC_001884	XLOC_001884	CDQ83_RS10000	NZ_NIOI01000001.1:2331977-2332859	group1	group2	OK	5.09717	6.41137	0.330937	0.456198	0.42185	0.750239	no
XLOC_001885	XLOC_001885	CDQ83_RS10005	NZ_NIOI01000001.1:2332862-2333792	group1	group2	OK	4.86617	6.23306	0.357155	0.507884	0.38225	0.71758	no
XLOC_001886	XLOC_001886	CDQ83_RS10010	NZ_NIOI01000001.1:2334607-2335963	group1	group2	OK	20.0951	32.0822	0.674928	1.39879	0.01575	0.154479	no
XLOC_001887	XLOC_001887	CDQ83_RS10015	NZ_NIOI01000001.1:2336812-2337940	group1	group2	OK	95.2165	103.838	0.125052	0.276621	0.6354	0.866567	no
XLOC_001888	XLOC_001888	CDQ83_RS10020	NZ_NIOI01000001.1:2338586-2339174	group1	group2	OK	218.048	265.28	0.282868	0.617637	0.2863	0.645836	no
XLOC_001889	XLOC_001889	CDQ83_RS10025	NZ_NIOI01000001.1:2339697-2340525	group1	group2	OK	20.0812	18.9237	-0.0856527	-0.164818	0.77625	0.921568	no
XLOC_001890	XLOC_001890	CDQ83_RS10040	NZ_NIOI01000001.1:2344352-2345015	group1	group2	OK	293.891	268.827	-0.128603	-0.280561	0.6229	0.861364	no
XLOC_001891	XLOC_001891	rsfS	NZ_NIOI01000001.1:2345044-2345383	group1	group2	OK	368.987	303.402	-0.282338	-0.620668	0.27465	0.638573	no
XLOC_001892	XLOC_001892	CDQ83_RS10050	NZ_NIOI01000001.1:2345526-2346102	group1	group2	OK	431.618	457.933	0.0853811	0.183607	0.7475	0.912123	no
XLOC_001893	XLOC_001893	CDQ83_RS10055	NZ_NIOI01000001.1:2346262-2346889	group1	group2	OK	265.486	253.382	-0.0673238	-0.147043	0.7926	0.928657	no
XLOC_001894	XLOC_001894	purD	NZ_NIOI01000001.1:2347311-2348571	group1	group2	OK	18.3646	22.4231	0.288057	0.583712	0.3178	0.673667	no
XLOC_001895	XLOC_001895	purH	NZ_NIOI01000001.1:2348640-2350185	group1	group2	OK	9.22185	14.0787	0.610392	1.17608	0.04155	0.256841	no
XLOC_001896	XLOC_001896	CDQ83_RS10070,CDQ83_RS10075	NZ_NIOI01000001.1:2350268-2351917	group1	group2	OK	28.8128	32.2676	0.163372	0.302103	0.59865	0.849376	no
XLOC_001897	XLOC_001897	CDQ83_RS10080	NZ_NIOI01000001.1:2352121-2353546	group1	group2	OK	7.77882	14.4212	0.89057	1.67742	0.00475	0.0716584	no
XLOC_001898	XLOC_001898	purE	NZ_NIOI01000001.1:2353744-2354224	group1	group2	OK	7.05861	11.3093	0.680051	0.839983	0.14525	0.492815	no
XLOC_001899	XLOC_001899	CDQ83_RS10090	NZ_NIOI01000001.1:2354586-2355996	group1	group2	OK	65.9723	101.567	0.622497	1.41906	0.01635	0.155745	no
XLOC_001900	XLOC_001900	CDQ83_RS10100,CDQ83_RS10105	NZ_NIOI01000001.1:2358213-2359778	group1	group2	OK	32.3056	36.637	0.181515	0.346098	0.55455	0.825388	no
XLOC_001901	XLOC_001901	CDQ83_RS10110	NZ_NIOI01000001.1:2359888-2360797	group1	group2	OK	17.7838	16.187	-0.135727	-0.25242	0.6609	0.881024	no
XLOC_001902	XLOC_001902	CDQ83_RS10115	NZ_NIOI01000001.1:2360802-2361156	group1	group2	OK	67.4397	37.4218	-0.849721	-1.43053	0.01545	0.15285	no
XLOC_001903	XLOC_001903	guaA	NZ_NIOI01000001.1:2365427-2366963	group1	group2	OK	298.764	219.083	-0.447529	-0.912617	0.11875	0.452526	no
XLOC_001904	XLOC_001904	CDQ83_RS10140	NZ_NIOI01000001.1:2367266-2368208	group1	group2	OK	88.632	59.092	-0.584865	-1.29364	0.0261	0.201349	no
XLOC_001905	XLOC_001905	larC	NZ_NIOI01000001.1:2368250-2369702	group1	group2	OK	155.999	113.382	-0.460343	-0.990953	0.08385	0.386127	no
XLOC_001906	XLOC_001906	larB	NZ_NIOI01000001.1:2369721-2370468	group1	group2	OK	348.639	247.247	-0.495781	-1.06946	0.07055	0.355995	no
XLOC_001907	XLOC_001907	CDQ83_RS10155	NZ_NIOI01000001.1:2370689-2371809	group1	group2	OK	724.099	811.508	0.164417	0.320541	0.58075	0.840729	no
XLOC_001908	XLOC_001908	CDQ83_RS10175	NZ_NIOI01000001.1:2375679-2376183	group1	group2	OK	354.749	338.721	-0.0667028	-0.145527	0.80335	0.931931	no
XLOC_001909	XLOC_001909	CDQ83_RS10180	NZ_NIOI01000001.1:2376527-2376953	group1	group2	OK	1852.83	549.157	-1.75444	-2.87548	5.00E-05	0.00228356	yes
XLOC_001910	XLOC_001910	CDQ83_RS10185	NZ_NIOI01000001.1:2377060-2377888	group1	group2	OK	69.936	47.6126	-0.554691	-1.19153	0.03555	0.241392	no
XLOC_001911	XLOC_001911	CDQ83_RS10190,CDQ83_RS10195	NZ_NIOI01000001.1:2377899-2379545	group1	group2	OK	213.033	206.636	-0.0439819	-0.0816836	0.8866	0.958782	no
XLOC_001912	XLOC_001912	CDQ83_RS10200	NZ_NIOI01000001.1:2379951-2380461	group1	group2	OK	107.51	198.513	0.884767	1.89739	0.00155	0.0322981	yes
XLOC_001913	XLOC_001913	trxA	NZ_NIOI01000001.1:2382685-2383015	group1	group2	OK	9635.28	10396.4	0.109687	0.201559	0.7283	0.902659	no
XLOC_001914	XLOC_001914	CDQ83_RS10215,CDQ83_RS10220	NZ_NIOI01000001.1:2383192-2385228	group1	group2	OK	74.4781	76.5472	0.0395329	0.0879016	0.8825	0.957196	no
XLOC_001915	XLOC_001915	CDQ83_RS10225	NZ_NIOI01000001.1:2385391-2385799	group1	group2	OK	76.6655	83.33	0.120259	0.209622	0.71005	0.897994	no
XLOC_001916	XLOC_001916	CDQ83_RS10235	NZ_NIOI01000001.1:2386589-2388979	group1	group2	OK	168.863	188.819	0.161149	0.22503	0.69865	0.89395	no
XLOC_001917	XLOC_001917	CDQ83_RS10240	NZ_NIOI01000001.1:2389182-2389581	group1	group2	OK	1037.24	1732.95	0.740487	1.49328	0.0107	0.121754	no
XLOC_001918	XLOC_001918	dapB	NZ_NIOI01000001.1:2389654-2390536	group1	group2	OK	185.926	228.025	0.294468	0.641895	0.26595	0.634247	no
XLOC_001919	XLOC_001919	CDQ83_RS10250	NZ_NIOI01000001.1:2391622-2392798	group1	group2	OK	452.64	400.721	-0.175766	-0.348941	0.5478	0.823429	no
XLOC_001920	XLOC_001920	CDQ83_RS10255	NZ_NIOI01000001.1:2393066-2393810	group1	group2	OK	44.9412	43.0321	-0.0626231	-0.126642	0.8289	0.939495	no
XLOC_001921	XLOC_001921	CDQ83_RS10290	NZ_NIOI01000001.1:2399394-2399868	group1	group2	OK	117.825	140.635	0.255318	0.547951	0.33805	0.691447	no
XLOC_001922	XLOC_001922	CDQ83_RS10295	NZ_NIOI01000001.1:2400029-2402690	group1	group2	OK	79.8931	69.9015	-0.192748	-0.409377	0.47785	0.782804	no
XLOC_001923	XLOC_001923	CDQ83_RS10300	NZ_NIOI01000001.1:2402989-2403964	group1	group2	OK	179.518	220.668	0.297751	0.642282	0.25905	0.630201	no
XLOC_001924	XLOC_001924	CDQ83_RS10310	NZ_NIOI01000001.1:2405366-2406008	group1	group2	OK	279.347	227.72	-0.294797	-0.644957	0.27	0.636822	no
XLOC_001925	XLOC_001925	CDQ83_RS10315,CDQ83_RS10320	NZ_NIOI01000001.1:2406013-2407496	group1	group2	OK	471.661	397.936	-0.245214	-0.517461	0.3713	0.708118	no
XLOC_001926	XLOC_001926	CDQ83_RS10325	NZ_NIOI01000001.1:2407519-2408464	group1	group2	OK	216.063	175.599	-0.299163	-0.64656	0.2645	0.6342	no
XLOC_001927	XLOC_001927	CDQ83_RS10330	NZ_NIOI01000001.1:2408472-2409354	group1	group2	OK	168.603	124.773	-0.434326	-0.974808	0.09215	0.407464	no
XLOC_001928	XLOC_001928	CDQ83_RS10335	NZ_NIOI01000001.1:2409505-2410657	group1	group2	OK	1201.56	1008.76	-0.25232	-0.476314	0.3947	0.725581	no
XLOC_001929	XLOC_001929	CDQ83_RS10340,CDQ83_RS10345	NZ_NIOI01000001.1:2411034-2414425	group1	group2	OK	28.5503	27.0499	-0.0778793	-0.170359	0.76885	0.917685	no
XLOC_001930	XLOC_001930	CDQ83_RS10350	NZ_NIOI01000001.1:2414486-2416157	group1	group2	OK	20.6078	18.3984	-0.163607	-0.34857	0.5382	0.818594	no
XLOC_001931	XLOC_001931	CDQ83_RS10355	NZ_NIOI01000001.1:2416423-2417110	group1	group2	OK	125.758	115.874	-0.118093	-0.262929	0.6424	0.872408	no
XLOC_001932	XLOC_001932	yhbY	NZ_NIOI01000001.1:2418029-2418320	group1	group2	OK	517.405	588.565	0.185907	0.413233	0.47625	0.782119	no
XLOC_001933	XLOC_001933	CDQ83_RS10370	NZ_NIOI01000001.1:2418622-2418811	group1	group2	OK	8121.99	11654.1	0.52093	1.08445	0.05695	0.313837	no
XLOC_001934	XLOC_001934	obgE	NZ_NIOI01000001.1:2418909-2420184	group1	group2	OK	295.982	228.571	-0.37287	-0.762556	0.18455	0.546438	no
XLOC_001935	XLOC_001935	CDQ83_RS10380	NZ_NIOI01000001.1:2420345-2420624	group1	group2	OK	20889.8	25454.6	0.285124	0.520178	0.3568	0.703888	no
XLOC_001936	XLOC_001936	CDQ83_RS10385	NZ_NIOI01000001.1:2420628-2420958	group1	group2	OK	4410.18	4809.74	0.125122	0.241611	0.6696	0.883312	no
XLOC_001937	XLOC_001937	rplU	NZ_NIOI01000001.1:2420984-2421296	group1	group2	OK	3629.54	3948.97	0.121688	0.239944	0.6718	0.883372	no
XLOC_001938	XLOC_001938	CDQ83_RS10395	NZ_NIOI01000001.1:2421491-2422988	group1	group2	OK	152.674	136.192	-0.164814	-0.359224	0.5434	0.821631	no
XLOC_001939	XLOC_001939	CDQ83_RS10400,CDQ83_RS10405	NZ_NIOI01000001.1:2423006-2425683	group1	group2	OK	282.32	227.711	-0.310129	-0.549013	0.33595	0.689896	no
XLOC_001940	XLOC_001940	pdxA	NZ_NIOI01000001.1:2425872-2426874	group1	group2	OK	97.0843	104.392	0.104697	0.232228	0.6844	0.888201	no
XLOC_001941	XLOC_001941	CDQ83_RS10415	NZ_NIOI01000001.1:2426992-2427068	group1	group2	OK	500.899	334.47	-0.582642	-21.7269	0.74945	0.913255	no
XLOC_001942	XLOC_001942	CDQ83_RS10425	NZ_NIOI01000001.1:2428500-2428734	group1	group2	OK	27.4692	28.9825	0.0773692	0.0743377	0.92285	0.971206	no
XLOC_001943	XLOC_001943	CDQ83_RS10430	NZ_NIOI01000001.1:2429086-2429542	group1	group2	OK	4.2016	4.60824	0.133278	0.118819	0.82825	0.939495	no
XLOC_001944	XLOC_001944	CDQ83_RS10435	NZ_NIOI01000001.1:2429962-2430214	group1	group2	OK	21.4282	24.2282	0.177181	0.190776	0.7535	0.913716	no
XLOC_001945	XLOC_001945	CDQ83_RS10440,CDQ83_RS10445	NZ_NIOI01000001.1:2430291-2433179	group1	group2	OK	43.0596	83.8155	0.960883	0.630213	0.22335	0.591931	no
XLOC_001946	XLOC_001946	CDQ83_RS20335	NZ_NIOI01000001.1:2433526-2433730	group1	group2	OK	27.9462	11.4297	-1.28987	-0.773132	0.18915	0.551729	no
XLOC_001947	XLOC_001947	CDQ83_RS10450	NZ_NIOI01000001.1:2433950-2434133	group1	group2	OK	13.0132	24.4578	0.910326	0.697249	0.449	0.764929	no
XLOC_001948	XLOC_001948	CDQ83_RS10460,CDQ83_RS10465	NZ_NIOI01000001.1:2434506-2436494	group1	group2	OK	58.8255	56.5658	-0.0565111	-0.119644	0.83135	0.939495	no
XLOC_001949	XLOC_001949	CDQ83_RS10470	NZ_NIOI01000001.1:2436626-2437925	group1	group2	OK	9.63752	12.5837	0.384824	0.707561	0.2098	0.571621	no
XLOC_001950	XLOC_001950	CDQ83_RS10475	NZ_NIOI01000001.1:2438005-2439598	group1	group2	OK	20.3631	26.4273	0.376076	0.787556	0.17155	0.528114	no
XLOC_001951	XLOC_001951	CDQ83_RS10480	NZ_NIOI01000001.1:2439635-2441342	group1	group2	OK	20.6669	21.725	0.0720343	0.152155	0.78885	0.926953	no
XLOC_001952	XLOC_001952	CDQ83_RS10485	NZ_NIOI01000001.1:2441553-2442465	group1	group2	OK	55.7384	76.6243	0.459129	0.995566	0.0836	0.385508	no
XLOC_001953	XLOC_001953	CDQ83_RS10495	NZ_NIOI01000001.1:2444380-2445361	group1	group2	OK	22.6602	21.4388	-0.0799361	-0.153604	0.7926	0.928657	no
XLOC_001954	XLOC_001954	CDQ83_RS10500	NZ_NIOI01000001.1:2445493-2447257	group1	group2	OK	16.9593	15.0771	-0.16971	-0.327513	0.55945	0.827665	no
XLOC_001955	XLOC_001955	CDQ83_RS10505,CDQ83_RS10510	NZ_NIOI01000001.1:2447330-2449180	group1	group2	OK	7.71918	10.3703	0.425941	0.701001	0.23655	0.606972	no
XLOC_001956	XLOC_001956	CDQ83_RS10525	NZ_NIOI01000001.1:2452677-2453847	group1	group2	OK	13113.7	12412	-0.0793426	-0.137085	0.80705	0.934597	no
XLOC_001957	XLOC_001957	CDQ83_RS10535	NZ_NIOI01000001.1:2455621-2457343	group1	group2	OK	109.139	120.129	0.138424	0.294174	0.5985	0.849376	no
XLOC_001958	XLOC_001958	CDQ83_RS10540	NZ_NIOI01000001.1:2457672-2458770	group1	group2	OK	91.1382	110.452	0.277295	0.605811	0.2867	0.645836	no
XLOC_001959	XLOC_001959	CDQ83_RS10545	NZ_NIOI01000001.1:2459129-2459444	group1	group2	OK	1606.47	2310.65	0.5244	1.09185	0.06085	0.32564	no
XLOC_001960	XLOC_001960	ruvX	NZ_NIOI01000001.1:2459933-2460353	group1	group2	OK	241.499	189.177	-0.352276	-0.763232	0.1828	0.543671	no
XLOC_001961	XLOC_001961	CDQ83_RS10555	NZ_NIOI01000001.1:2460512-2461460	group1	group2	OK	267.119	223.36	-0.258113	-0.546677	0.34525	0.699735	no
XLOC_001962	XLOC_001962	CDQ83_RS10560	NZ_NIOI01000001.1:2461622-2461877	group1	group2	OK	943.223	919.746	-0.0363623	-0.081026	0.8897	0.96025	no
XLOC_001963	XLOC_001963	mtaB	NZ_NIOI01000001.1:2462069-2463371	group1	group2	OK	306.679	213.59	-0.521884	-1.06294	0.0629	0.331817	no
XLOC_001964	XLOC_001964	rnr	NZ_NIOI01000001.1:2464245-2466555	group1	group2	OK	88.6865	72.0027	-0.300662	-0.658784	0.25915	0.630201	no
XLOC_001965	XLOC_001965	secG	NZ_NIOI01000001.1:2466691-2466937	group1	group2	OK	3245.43	4712.96	0.538225	1.10436	0.05585	0.31034	no
XLOC_001966	XLOC_001966	CDQ83_RS10590	NZ_NIOI01000001.1:2467033-2468356	group1	group2	OK	2767.16	2557.04	-0.113935	-0.206229	0.7215	0.900827	no
XLOC_001967	XLOC_001967	CDQ83_RS10595	NZ_NIOI01000001.1:2468629-2470168	group1	group2	OK	423.303	286.079	-0.565277	-1.10632	0.0564	0.311837	no
XLOC_001968	XLOC_001968	CDQ83_RS10600	NZ_NIOI01000001.1:2470394-2471354	group1	group2	OK	112.188	119.305	0.0887314	0.19684	0.7294	0.903351	no
XLOC_001969	XLOC_001969	CDQ83_RS10605	NZ_NIOI01000001.1:2471684-2473631	group1	group2	OK	1930.29	1757.64	-0.135184	-0.244492	0.66195	0.881081	no
XLOC_001970	XLOC_001970	gap	NZ_NIOI01000001.1:2474057-2475068	group1	group2	OK	12787.5	16060.9	0.328822	0.57527	0.30325	0.660916	no
XLOC_001971	XLOC_001971	CDQ83_RS10615	NZ_NIOI01000001.1:2475505-2475973	group1	group2	OK	74.7527	83.6573	0.162366	0.325999	0.57325	0.836491	no
XLOC_001972	XLOC_001972	CDQ83_RS10620	NZ_NIOI01000001.1:2476153-2476717	group1	group2	OK	16.06	16.7055	0.0568505	0.0914043	0.878	0.955993	no
XLOC_001973	XLOC_001973	CDQ83_RS10630	NZ_NIOI01000001.1:2478187-2478406	group1	group2	OK	113.457	94.8655	-0.258187	-0.374943	0.514	0.805677	no
XLOC_001974	XLOC_001974	ant(6)	NZ_NIOI01000001.1:2478434-2479292	group1	group2	OK	26.4231	20.477	-0.367795	-0.702666	0.2287	0.598474	no
XLOC_001975	XLOC_001975	CDQ83_RS10640	NZ_NIOI01000001.1:2479326-2479566	group1	group2	OK	13.7321	18.8713	0.45864	0.474725	0.5461	0.822728	no
XLOC_001976	XLOC_001976	CDQ83_RS10645	NZ_NIOI01000001.1:2479793-2480375	group1	group2	OK	21.2898	24.1256	0.180406	0.314394	0.597	0.849376	no
XLOC_001977	XLOC_001977	CDQ83_RS10650	NZ_NIOI01000001.1:2480611-2481358	group1	group2	OK	17.2484	22.2833	0.369498	0.66639	0.2354	0.606972	no
XLOC_001978	XLOC_001978	CDQ83_RS10655	NZ_NIOI01000001.1:2481604-2482033	group1	group2	OK	39.6939	38.8478	-0.0310861	-0.0542829	0.9221	0.971206	no
XLOC_001979	XLOC_001979	CDQ83_RS10660	NZ_NIOI01000001.1:2482334-2483180	group1	group2	OK	29.5719	33.5653	0.182745	0.361773	0.52735	0.813222	no
XLOC_001980	XLOC_001980	CDQ83_RS10665	NZ_NIOI01000001.1:2483605-2484499	group1	group2	OK	570.648	504.255	-0.178447	-0.343589	0.5595	0.827665	no
XLOC_001981	XLOC_001981	CDQ83_RS10670	NZ_NIOI01000001.1:2484716-2485802	group1	group2	OK	203.824	204.055	0.00163718	0.00354312	0.99455	0.996694	no
XLOC_001982	XLOC_001982	CDQ83_RS10675	NZ_NIOI01000001.1:2485877-2486993	group1	group2	OK	157.962	132.691	-0.251514	-0.549789	0.35165	0.702927	no
XLOC_001983	XLOC_001983	CDQ83_RS10680	NZ_NIOI01000001.1:2487091-2487586	group1	group2	OK	163.299	118.15	-0.4669	-1.01367	0.08085	0.382471	no
XLOC_001984	XLOC_001984	CDQ83_RS10685	NZ_NIOI01000001.1:2488280-2488745	group1	group2	OK	466.884	775.317	0.731723	1.53807	0.00805	0.102777	no
XLOC_001985	XLOC_001985	spoVAE	NZ_NIOI01000001.1:2488938-2489301	group1	group2	OK	14.9558	13.8291	-0.112991	-0.132636	0.8163	0.936848	no
XLOC_001986	XLOC_001986	spoVAD	NZ_NIOI01000001.1:2489483-2490503	group1	group2	OK	24.9646	28.7318	0.202766	0.392545	0.4957	0.796464	no
XLOC_001987	XLOC_001987	spoVAC	NZ_NIOI01000001.1:2490549-2490996	group1	group2	OK	38.2865	39.0245	0.0275435	0.0466133	0.93045	0.97459	no
XLOC_001988	XLOC_001988	sigF	NZ_NIOI01000001.1:2491712-2492450	group1	group2	OK	174.065	169.037	-0.042284	-0.0937258	0.86965	0.953181	no
XLOC_001989	XLOC_001989	CDQ83_RS10710	NZ_NIOI01000001.1:2492486-2492930	group1	group2	OK	180.316	227.044	0.332449	0.720078	0.202	0.5631	no
XLOC_001990	XLOC_001990	spoIIAA	NZ_NIOI01000001.1:2492944-2493280	group1	group2	OK	206.713	234.649	0.182873	0.382084	0.51325	0.805494	no
XLOC_001991	XLOC_001991	whiA	NZ_NIOI01000001.1:2493543-2494530	group1	group2	OK	107.813	100.828	-0.0966291	-0.214027	0.705	0.895203	no
XLOC_001992	XLOC_001992	CDQ83_RS10725,rapZ	NZ_NIOI01000001.1:2494579-2496783	group1	group2	OK	275.04	217.995	-0.335342	-0.688177	0.2394	0.609794	no
XLOC_001993	XLOC_001993	murB	NZ_NIOI01000001.1:2496788-2497703	group1	group2	OK	242.778	202.582	-0.261129	-0.570333	0.31885	0.673667	no
XLOC_001994	XLOC_001994	CDQ83_RS10740	NZ_NIOI01000001.1:2497915-2498647	group1	group2	OK	100.265	77.9376	-0.363423	-0.798767	0.1664	0.525649	no
XLOC_001995	XLOC_001995	CDQ83_RS10745	NZ_NIOI01000001.1:2498691-2499627	group1	group2	OK	161.506	143.236	-0.173191	-0.378291	0.5196	0.809886	no
XLOC_001996	XLOC_001996	CDQ83_RS10750	NZ_NIOI01000001.1:2499756-2499830	group1	group2	NOTEST	0	0	0	0	1	1	no
XLOC_001997	XLOC_001997	CDQ83_RS10755	NZ_NIOI01000001.1:2500006-2500081	group1	group2	NOTEST	0	0	0	0	1	1	no
XLOC_001998	XLOC_001998	CDQ83_RS10760	NZ_NIOI01000001.1:2500471-2502214	group1	group2	OK	355.772	275.174	-0.370611	-0.727787	0.20925	0.571445	no
XLOC_001999	XLOC_001999	CDQ83_RS10765	NZ_NIOI01000001.1:2502313-2503768	group1	group2	OK	280.853	216.283	-0.376891	-0.765514	0.17975	0.540685	no
[truncated: 1,598 more rows]
